# Supplementary material for: Transcriptional profiling of the rat nucleus accumbens after modest or high alcohol exposure
Source: PLoS One. 2017 Jul 17;12(7):e0181084. doi: 10.1371/journal.pone.0181084 (PMC5513432; doi:10.1371/journal.pone.0181084)
Supplement: S1 Table — EtOH and water drinking data from EtOH consuming animals for experiment one and two. Amount EtOH consumed per day and per bodyweight is included along with EtOH preference over total fluid intake. (XLS) [file pone.0181084.s001.xls]

## Sheet: exp 1
Drinking data for EtOH consuming animals experiment 1
	PREFERENCE EtOH (%)
	Recording #
Rat id	1	2	3	4	5	6	7	8	9	10	11	12	13	14
60	90.5139	97.6743	98.5466	98.4677	97.3042	98.0363	97.7872	98.8441	99.3323	98.8235	97.6183	98.9597	100	98.3057
66	23.8112	34.8498	27.3794	62.1857	73.4476	76.5588	74.0231	72.7372	64.346	66.7957	72.8394	76.5434	71.5847	83.3394
68	2.83643	28.0177	51.8768	66.9312	74.1101	48.1238	50.5714	55.1903	49.4852	58.9221	62.3808	73.4334	70.568	73.2303
74	46.593	95.793	61.5729	61.4532	71.9969	59.1333	77.6091	80.016	80.7919	88.4403	74.3025	86.2763	90.0015	83.0515
77	5.86259	28.5446	11.0542	94.5067	95.2466	94.3496	90.3011	85.0305	93.071	90.6232	95.126	96.1231	93.9043	89.5354
Ave	32.9509	51.667	48.4751	58.6076	64.3717	57.5705	61.3982	62.9575	60.5911	64.5963	63.6282	69.4425	69.0308	70.3854
SEM	16.5995	19.1999	16.1296	15.266	15.5642	15.4098	15.5286	15.4194	15.3428	15.4237	14.3621	15.0343	15.0785	14.6547
	EtOH consumption g/kg/d
	Recording #
Rat id	1	2	3	4	5	6	7	8	9	10	11	12	13	14
60	4.02236	4.49386	3.34394	6.78528	5.61774	7.54179	6.40633	8.10133	6.93704	7.74327	3.80763	8.63662	6.53392	7.39723
66	1.3265	2.05843	0.993243	2.87971	4.60416	7.8999	5.89863	9.59216	5.87194	8.90481	5.6633	8.29536	6.03821	8.81575
68	0.182834	0.812144	2.50748	5.0444	5.26611	5.85124	4.85121	8.10255	6.14013	8.06885	6.67778	8.66964	7.26737	7.94753
74	3.01692	2.37287	2.79877	6.01173	4.93521	8.44815	6.69975	8.17518	5.95213	7.98675	5.91611	8.28748	6.78687	3.59928
77	0.24878	1.63892	0.347935	5.30926	5.24312	8.66287	7.27681	8.90412	7.28679	9.22889	6.52304	9.24939	6.31764	4.17743
Ave	1.75948	2.27525	1.99827	5.20608	5.13327	7.68079	6.22655	8.57507	6.43761	8.38651	5.71757	8.6277	6.5888	6.38744
SEM	0.763455	0.613367	0.567654	0.655428	0.170824	0.498393	0.40978	0.295835	0.284141	0.287464	0.512884	0.17529	0.209689	1.049

## Sheet: exp 2
Drinking data for EtOH consuming animals experiment 2
									GAVAGE treament 3 weeks
		Drinking prior gavage treament									Drinking AFTER gavage treament
	Pref %	1	2	3	4	5	6	7	8		9	10	11	12
Rat id	Group for gavage
4	EtOH	11.096	8.09486	15.76	66.2035	76.8539	92.7179	67.2325	67.3297		30.5745	14.5551	19.2951	18.2661
6	EtOH	32.7694	9.46729	34.5569	48.8072	85.901	73.7364	79.7766	71.8358		87.2021	61.4398	51.7829	65.7093
7	EtOH	71.0158	71.6884	12.3621	35.9961	44.3984	49.4534	41.275	38.632		20.257	16.9721	12.2208	12.1977
13	EtOH	12.9318	5.74534	11.0469	18.5251	33.3286	21.1307	17.5647	13.0665		16.3617	10.9564	11.5026	13.9342
18	EtOH	31.0512	43.2515	52.6105	52.5503	63.7986	76.7364	56.8646	51.0203		79.5161	65.9283	60.3078	79.5632
22	EtOH	34.7184	6.44389	11.7817	70.3444	15.3604	72.0901	12.9318	37.0352		12.3557	3.16176	11.8451	2.15295
	average	32.2638	24.1152	23.0197	48.7378	53.2735	64.3108	45.9409	46.4866		41.0445	28.8356	27.8257	31.9706
	sem	8.81527	11.1809	6.93938	7.87739	11.0232	10.3215	11.0062	8.87975		13.6438	11.1988	9.06851	13.1612
1	water	79.7728	38.0806	12.5452	13.3563	23.6126	20.1263	33.0349	31.9112		65.5497	58.6604	46.8532	71.1058
14	water	7.66047	5.50412	15.4551	10.9537	42.7798	37.826	51.7569	40.9202		27.828	20.9963	19.1457	50.3345
15	water	46.9078	24.3316	53.421	61.619	73.4805	88.4446	55.4283	64.5935		65.4375	87.1039	42.7356	78.3572
17	water	33.4658	7.05798	38.5113	66.7424	78.3376	85.6778	76.8744	67.9091		54.2617	82.2552	51.3905	64.8812
21	water	73.4707	92.0147	87.4871	50.3338	92.3098	95.2987	86.7061	81.2304		80.2236	88.1362	66.5334	61.9104
23	water	34.2119	18.4373	14.6034	31.1412	36.0397	31.6942	37.2824	30.3548		48.7864	43.5774	38.1651	44.0632
	average	45.9149	30.9044	37.0039	39.0244	57.76	59.8446	56.8472	52.8199		57.0145	63.4549	44.1372	61.7754
	sem	11.0484	13.1636	12.0895	9.85844	11.1452	13.6591	8.69937	8.67355		7.32481	11.1695	6.38692	5.2163
		Drinking prior gavage treament									Drinking AFTER gavage treament
	EtOH g/kg/d	1	2	3	4	5	6	7	8		9	10	11	12
Rat id	Group for gavage
4	EtOH	1.55612	1.23577	1.97135	4.36385	6.3982	5.07497	3.96904	4.07469		2.92836	0.998878	1.11242	1.59296
6	EtOH	2.30285	0.746024	3.26421	2.54197	6.23912	4.15969	5.19364	2.89142		10.5119	3.20199	2.14247	2.51063
7	EtOH	4.94651	4.65989	0.998758	1.78541	3.77526	2.64851	2.35725	2.11937		0.911332	1.08362	0.763469	0.632465
13	EtOH	1.53105	0.63244	1.27732	1.94189	2.74391	1.41087	1.55072	1.1187		1.46574	1.0208	1.0208	0.985783
18	EtOH	2.77522	2.91648	3.65684	4.05748	4.52723	4.196	3.37668	2.79091		10.3999	4.27803	2.38283	4.07775
22	EtOH	4.18505	0.965712	2.29658	4.95145	1.71152	4.11312	1.50135	2.35915		1.03824	0.118017	0.786524	0.113274
	average	2.8828	1.85938	2.24417	3.27367	4.23254	3.60053	2.99145	2.55904		4.54258	1.78355	1.36808	1.65214
	sem	0.574165	0.65556	0.432016	0.552017	0.765593	0.541754	0.595876	0.398717		1.89279	0.650534	0.289777	0.59093
1	water	5.94933	3.32657	1.12407	1.16949	2.25965	1.68972	1.94523	1.65606		2.71026	2.24498	2.0532	2.56765
14	water	1.39709	0.770483	2.64418	1.06633	4.08579	2.44743	3.20114	2.40554		0.951166	1.28376	1.054	2.02344
15	water	4.42976	1.86977	3.04834	4.08646	5.06434	5.96526	3.69932	3.86604		4.21605	2.68308	1.94035	3.44865
17	water	8.31476	0.837376	2.8318	4.68591	5.0288	5.02353	5.15628	4.35369		3.91307	4.64871	2.6405	3.30544
21	water	2.99422	5.10593	4.80954	4.72016	5.03663	4.7424	4.51182	3.97035		3.07815	3.02866	2.75525	2.7996
23	water	4.21671	2.54849	1.4806	3.60039	3.78015	3.52479	3.70799	2.93333		3.73265	3.04212	2.58906	2.55186
	ave	4.55031	2.40977	2.65642	3.22146	4.20923	3.89885	3.70363	3.1975		3.10022	2.82189	2.17206	2.78277
	sem	0.976702	0.672813	0.533887	0.686481	0.450471	0.667666	0.451217	0.426382		0.485687	0.452639	0.261489	0.215487
