# Supplementary material for: Transcriptional profiling of the rat nucleus accumbens after modest or high alcohol exposure
Source: PLoS One. 2017 Jul 17;12(7):e0181084. doi: 10.1371/journal.pone.0181084 (PMC5513432; doi:10.1371/journal.pone.0181084)
Supplement: S2 Table — A complete list of all annotated genes in experiment one and two, including Base Mean, log2 fold change as well as P- and FDR values. Quality control (QC) data information is included on a separate sheet. (XLS) [file pone.0181084.s002.xls]

## Sheet: Exp 1
Experiment 1
Genes	Base Mean	log2 Fold Change	log2 Fold Change Std Err	Stat	P-value	FDR value
Cux2	223.649	-0.435902	0.100639	-4.33136	1.48193e-05	0.0690996
Pdgfra	649.043	0.268111	0.0623008	4.30349	1.68125e-05	0.0690996
Cd24	163.623	0.371993	0.0968065	3.84264	0.000121716	0.0965518
Chrm4	349.063	-0.367012	0.0969228	-3.78664	0.000152698	0.0965518
Cp	83.5099	0.41793	0.10336	4.04344	5.26734e-05	0.0965518
Dchs1	260.599	0.342729	0.0865481	3.95998	7.49549e-05	0.0965518
Dcx	629.33	0.310787	0.0815934	3.80897	0.000139546	0.0965518
Dlx1	204.317	0.400362	0.103552	3.8663	0.000110499	0.0965518
Etv1	472.998	0.338155	0.0882088	3.83357	0.000126296	0.0965518
Lgi2	86.3249	-0.382747	0.100543	-3.80681	0.000140772	0.0965518
Lipa	218.076	0.306071	0.0808272	3.78673	0.000152642	0.0965518
Sulf1	147.999	-0.392189	0.103565	-3.78687	0.000152556	0.0965518
Txnip	370.681	0.405419	0.0990763	4.09199	4.27694e-05	0.0965518
Fkbp9	169.887	0.348309	0.0933966	3.72935	0.000191973	0.112715
Sox6	63.7493	0.374159	0.10154	3.68484	0.00022885	0.12541
Fabp7	479.733	0.2612	0.0715886	3.64863	0.000263647	0.135449
Kcnab3	65.0313	-0.371418	0.102809	-3.6127	0.000303022	0.139165
St18	60.1379	0.373379	0.103394	3.61124	0.000304741	0.139165
Zfhx4	259.463	0.320041	0.0890699	3.59315	0.00032671	0.141345
Cacna1h	821.025	-0.263097	0.0737636	-3.56676	0.000361417	0.145352
Tpm4	117.624	0.328906	0.0923981	3.55966	0.000371337	0.145352
Mfsd12	66.0248	-0.357422	0.100839	-3.54449	0.00039337	0.146977
Vof16	153.342	0.321173	0.0914033	3.5138	0.000441744	0.157875
Fcho1	734.912	-0.255868	0.0740911	-3.45343	0.000553506	0.189576
Ano1	62.7789	0.34938	0.101785	3.43252	0.000597992	0.194804
Tnc	124.845	0.353762	0.103306	3.4244	0.000616168	0.194804
Akna	103.001	0.340984	0.102963	3.31171	0.000927281	0.282306
P2rx6	59.4089	0.314198	0.0955685	3.28767	0.0010102	0.296565
Tmsbl1	55.8799	0.338783	0.103623	3.26936	0.0010779	0.305528
Kif26a	102.061	-0.289811	0.0928597	-3.12095	0.00180266	0.493928
Camk1	305.611	-0.225131	0.07275	-3.09458	0.00197093	0.522614
LOC294154	1352.07	0.172069	0.0559629	3.07469	0.00210721	0.527508
Mns1	77.2025	0.318474	0.103629	3.0732	0.00211773	0.527508
Hs6st1	243.889	-0.259195	0.0860518	-3.01208	0.00259467	0.541438
2008-03-01	389.654	0.231554	0.0771895	2.99981	0.00270146	0.541438
Mdga1	65.754	-0.305389	0.101792	-3.00014	0.00269855	0.541438
Mt3	1446.2	0.215179	0.0711367	3.02486	0.00248747	0.541438
Rpl7	530.473	0.206293	0.0689354	2.99256	0.00276647	0.541438
Slc39a14	175.183	-0.268776	0.0896045	-2.99958	0.00270354	0.541438
Slc45a1	164.224	-0.272625	0.0900369	-3.02793	0.00246237	0.541438
Tagln2	120.763	0.295823	0.0983412	3.00813	0.00262864	0.541438
Vim	359.403	0.302413	0.100009	3.02387	0.00249565	0.541438
Cog8	158.746	-0.253857	0.0854387	-2.97121	0.00296625	0.545351
Cyhr1	85.5855	0.290971	0.0976498	2.97974	0.00288496	0.545351
Rtn4ip1	72.439	-0.306299	0.103158	-2.96923	0.0029855	0.545351
Gjb6	182.25	0.29725	0.101144	2.93888	0.003294	0.578744
Sdcbp	1712.29	0.165382	0.0564266	2.93093	0.00337953	0.578744
Tmem123	115.885	0.304338	0.103616	2.93718	0.00331212	0.578744
Bgn	99.6193	0.299582	0.103084	2.9062	0.00365849	0.591983
Elavl2	298.518	-0.223473	0.0770894	-2.89889	0.0037449	0.591983
Lrp4	876.873	0.197538	0.0680757	2.90174	0.00371098	0.591983
Sez6	2491.32	-0.1838	0.063153	-2.9104	0.00360972	0.591983
Gfra1	242.149	0.285404	0.0991927	2.87726	0.00401141	0.593308
Kcnt1	829.39	-0.211878	0.0732877	-2.89105	0.00383963	0.593308
Msn	147.261	0.271682	0.0945025	2.87486	0.004042	0.593308
Wdr78	117.644	0.295283	0.102692	2.87544	0.00403468	0.593308
Pax6	92.006	0.289124	0.101234	2.856	0.00429009	0.610096
Slc15a2	463.838	0.241572	0.0846163	2.85492	0.00430481	0.610096
Kctd15	104.708	0.278597	0.0979952	2.84297	0.00446959	0.612333
Tgfb1i1	54.3966	0.291551	0.102492	2.84461	0.00444664	0.612333
Fads6	145.029	-0.260486	0.0919535	-2.8328	0.00461423	0.621787
Camkmt	61.1785	-0.283656	0.100606	-2.81947	0.00481023	0.636768
Efcab1	70.7319	0.286581	0.101811	2.81483	0.00488034	0.636768
Specc1	255.277	0.206077	0.073765	2.7937	0.00521087	0.667522
Tmem100	118.918	0.285355	0.102295	2.78953	0.00527846	0.667522
Ahnak	513.722	0.261249	0.0939888	2.77957	0.00544309	0.667794
Gpr26	59.4934	-0.288416	0.103626	-2.78325	0.00538173	0.667794
Dbp	571.121	-0.207044	0.0758115	-2.73104	0.00631341	0.69228
Dusp6	106.119	0.272662	0.0992458	2.74734	0.00600804	0.69228
Nav2	416.668	-0.263907	0.0961392	-2.74506	0.00605006	0.69228
Pltp	484.902	0.206466	0.0749841	2.75346	0.00589683	0.69228
Ppa2	114.902	0.254755	0.0923718	2.75793	0.0058169	0.69228
Rplp0	954.058	0.181998	0.0665755	2.7337	0.00626272	0.69228
Sall3	102.451	0.266386	0.0974512	2.73353	0.00626598	0.69228
Scn1a	376.124	-0.233846	0.0856299	-2.73089	0.00631643	0.69228
Arhgap5	726.965	0.155594	0.057583	2.70208	0.00689073	0.699282
Flt1	386.3	0.182168	0.067343	2.70508	0.0068287	0.699282
Htr6	61.2181	-0.280937	0.103429	-2.71622	0.00660311	0.699282
Nrsn1	950.149	0.196075	0.0724461	2.70649	0.00679977	0.699282
Pdia6	606.738	0.163623	0.0605503	2.70226	0.00688699	0.699282
Rab36	197.886	0.214733	0.078993	2.71838	0.0065602	0.699282
Nxph1	269.571	0.237269	0.0879456	2.69791	0.00697769	0.699471
Acat1	427.034	-0.190148	0.0713524	-2.66492	0.00770072	0.709731
Acsl3	1917.25	0.19124	0.0715598	2.67246	0.00752983	0.709731
Adra2c	162.76	-0.264795	0.099896	-2.65071	0.00803235	0.709731
Car6	92.2084	0.259527	0.0995967	2.60578	0.00916649	0.709731
Casc1	80.7578	0.265312	0.100924	2.62883	0.00856787	0.709731
Cd82	194.276	0.229996	0.0868576	2.64797	0.00809771	0.709731
Clic4	139.302	0.266882	0.100253	2.66208	0.00776587	0.709731
Crip2	355.681	0.203444	0.0769828	2.64272	0.00822426	0.709731
Dpysl3	117.157	0.273776	0.103106	2.65528	0.00792419	0.709731
Flrt1	300.812	-0.194408	0.0745465	-2.60787	0.00911079	0.709731
Gabra5	313.702	0.249281	0.0945165	2.63744	0.00835354	0.709731
Grik5	961.437	-0.142028	0.0544804	-2.60695	0.00913533	0.709731
Itgb1	790.158	0.163314	0.0616061	2.65095	0.00802668	0.709731
Kcnc1	314.532	-0.225037	0.0852031	-2.64118	0.00826173	0.709731
Nsmce1	74.5052	0.257368	0.0983261	2.61749	0.00885783	0.709731
Numbl	236.422	-0.206077	0.077212	-2.66898	0.00760826	0.709731
Ptpre	138.763	-0.242474	0.0920619	-2.63381	0.00844321	0.709731
Ptrh2	70.8093	-0.260379	0.0990101	-2.62983	0.00854288	0.709731
Rbp1	108.965	0.260955	0.0996888	2.61769	0.0088527	0.709731
Rgs10	203.793	0.234871	0.0881607	2.66412	0.00771895	0.709731
Rpl23	404.157	0.193184	0.0731475	2.64102	0.00826579	0.709731
Sec23ip	384.453	-0.200654	0.0749073	-2.67869	0.00739105	0.709731
Sptbn4	1307.92	-0.129571	0.0496846	-2.60786	0.00911095	0.709731
Thrb	524.622	0.245282	0.0941156	2.60618	0.00915584	0.709731
Zim1	76.5367	0.263582	0.101257	2.6031	0.00923859	0.709731
Clmp	84.4309	0.26235	0.10142	2.58676	0.00968817	0.712006
Ctbs	80.3039	-0.253394	0.0982366	-2.57943	0.0098964	0.712006
Hook2	120.769	-0.245113	0.0950138	-2.57977	0.00988671	0.712006
N6amt2	62.9618	0.26121	0.100783	2.5918	0.00954748	0.712006
Nr4a2	74.4517	0.259605	0.100504	2.58304	0.00979349	0.712006
Nrp2	148.182	-0.263485	0.102305	-2.57548	0.0100101	0.712006
RGD1310587	175.242	0.266704	0.103607	2.57418	0.0100478	0.712006
Sv2a	1995.68	-0.116858	0.0453869	-2.5747	0.0100326	0.712006
Trpc4	139.098	0.265354	0.10227	2.59465	0.00946878	0.712006
Hip1r	405.329	-0.187245	0.0728362	-2.57077	0.0101472	0.712908
Smim14	307.343	0.184605	0.0719738	2.56489	0.0103208	0.718961
Tmem185a	116.725	0.236785	0.0924806	2.56037	0.0104561	0.722261
Htra1	668.58	0.182185	0.0713166	2.5546	0.0106309	0.727784
Zeb2	402.55	0.208353	0.0816455	2.55192	0.0107131	0.727784
Plekhd1	122.192	0.247971	0.0974822	2.54376	0.0109666	0.738899
Ccdc40	57.0753	0.242708	0.0959261	2.53016	0.0114011	0.757243
Chat	126.89	-0.257312	0.101854	-2.52628	0.0115276	0.757243
Elk1	299.492	-0.211769	0.0837269	-2.52928	0.0114298	0.757243
Spry2	321.86	-0.208397	0.0826618	-2.52108	0.0116995	0.757243
Tbc1d9	487.43	-0.19319	0.0766022	-2.52199	0.0116693	0.757243
Ccnd2	172.66	0.253524	0.101168	2.50596	0.0122118	0.770053
Cnn3	704.762	0.217497	0.0874583	2.48686	0.0128874	0.770053
Crtac1	278.332	-0.196456	0.0791146	-2.48318	0.0130216	0.770053
Dio2	73.3224	0.257562	0.103128	2.4975	0.0125072	0.770053
Gna11	223.746	-0.198875	0.0795085	-2.5013	0.0123737	0.770053
Ldhb	2360.67	-0.147396	0.0593344	-2.48416	0.0129857	0.770053
Lhx6	122.032	-0.251804	0.100765	-2.49894	0.0124566	0.770053
Mllt4	729.082	0.155697	0.0621411	2.50554	0.0122264	0.770053
Mrps35	100.846	-0.234155	0.0940681	-2.48921	0.0128029	0.770053
Prkcq	99.5483	-0.253166	0.101602	-2.49173	0.0127123	0.770053
Tgds	195.237	0.203222	0.0809458	2.5106	0.0120526	0.770053
Wfs1	1289.52	-0.232957	0.0936541	-2.48741	0.0128675	0.770053
Abcg1	413.951	-0.167696	0.0682356	-2.4576	0.0139869	0.771264
Cbx6	1218.68	-0.123552	0.0498363	-2.47916	0.0131691	0.771264
Map1s	250.827	-0.196814	0.0800966	-2.4572	0.0140023	0.771264
Ntm	429.624	0.158886	0.0642801	2.47177	0.0134446	0.771264
RGD1562618	345.524	-0.185098	0.0752402	-2.46009	0.0138903	0.771264
Rab3gap2	586.141	0.168396	0.0682756	2.46642	0.0136471	0.771264
Rasd1	122.125	0.254937	0.103445	2.46446	0.0137219	0.771264
Rnf123	618.171	-0.158546	0.0644032	-2.46178	0.0138251	0.771264
Serp1	573.855	0.171319	0.0693914	2.46888	0.0135537	0.771264
Slc35d3	196.496	-0.254446	0.103629	-2.45537	0.0140742	0.771264
Tagln	59.5659	0.252762	0.102809	2.45855	0.0139498	0.771264
Ache	318.347	-0.236261	0.0976813	-2.41869	0.0155763	0.771309
Akap12	342.39	-0.242966	0.100335	-2.42155	0.0154544	0.771309
Col18a1	137.127	-0.250744	0.103322	-2.42683	0.0152314	0.771309
Egln3	110.182	0.252114	0.103602	2.43349	0.014954	0.771309
Enkur	78.1657	0.245426	0.100545	2.44096	0.0146483	0.771309
Gba2	571.222	-0.160476	0.0658596	-2.43663	0.0148247	0.771309
Hsp90b1	2207.7	0.121179	0.0496179	2.44223	0.0145967	0.771309
Necab2	737.019	-0.165653	0.0681883	-2.42935	0.0151259	0.771309
Pde9a	184.945	-0.211521	0.0871919	-2.42592	0.0152695	0.771309
Pttg1ip	546.297	0.142206	0.0583816	2.43581	0.0148586	0.771309
Rnd3	174.767	0.249126	0.101982	2.44284	0.0145723	0.771309
Rnf112	1128.72	-0.172418	0.0712838	-2.41875	0.015574	0.771309
Sumo3	488.249	-0.158939	0.0648504	-2.45086	0.0142514	0.771309
Top2b	716.198	0.146819	0.0604705	2.42794	0.0151848	0.771309
Vamp1	961.64	-0.193752	0.0800832	-2.41939	0.0155466	0.771309
Wdr60	185.137	0.194558	0.0802704	2.42378	0.0153597	0.771309
Mapkbp1	358.085	-0.190334	0.0788234	-2.41468	0.0157489	0.775184
Lphn3	455.102	-0.15904	0.0659602	-2.41115	0.0159022	0.778074
Stxbp6	135.961	-0.236254	0.0981672	-2.40665	0.0160997	0.783074
Ndrg4	11203.5	-0.188066	0.0783684	-2.39976	0.0164057	0.784038
Paip1	369.21	0.173816	0.0724196	2.40013	0.0163894	0.784038
Ppp1r2	2119.19	-0.23566	0.0980572	-2.4033	0.0162481	0.784038
Vsnl1	1839.92	0.234395	0.0979207	2.39372	0.0166786	0.792475
Plod1	121.382	0.230403	0.0964207	2.38956	0.0168686	0.796898
Nop9	54.9132	-0.245038	0.10273	-2.38527	0.0170666	0.801642
Dapk1	757.76	-0.151951	0.0638406	-2.38017	0.0173048	0.803647
Nat8l	1156.01	-0.146127	0.0613449	-2.38205	0.0172165	0.803647
Lmo4	542.119	-0.198198	0.0836847	-2.36839	0.0178659	0.807236
Prkcd	306.908	0.222657	0.0937502	2.375	0.0175489	0.807236
Ptk2	732.052	0.131052	0.0553373	2.36824	0.0178731	0.807236
Pvalb	68.9437	-0.242295	0.102065	-2.37394	0.0175995	0.807236
Rabep2	64.3566	-0.244462	0.103222	-2.3683	0.0178699	0.807236
Lrrcc1	89.3978	-0.240897	0.102056	-2.36045	0.0182527	0.81101
Myo5b	608.456	0.209641	0.0887025	2.36342	0.0181071	0.81101
Scd1	238.615	0.244225	0.103421	2.36145	0.0182035	0.81101
Gart	231.138	0.185432	0.0787246	2.35545	0.0185003	0.813223
Trerf1	343.895	-0.207437	0.0880345	-2.35631	0.0184574	0.813223
Zfp414	80.2058	-0.231462	0.0983938	-2.3524	0.0186525	0.81555
Gstm1	589.588	0.171989	0.0732432	2.34819	0.018865	0.820477
Dhx8	175.361	-0.195196	0.08327	-2.34413	0.0190713	0.822685
Gclm	83.0127	-0.23515	0.100351	-2.34326	0.0191159	0.822685
Agk	205.301	-0.192884	0.0830252	-2.3232	0.0201685	0.824801
Cep78	57.8952	0.238987	0.102635	2.32852	0.0198847	0.824801
Dimt1	57.0618	-0.240246	0.103367	-2.32421	0.020114	0.824801
Dpp10	346.593	-0.213948	0.0916341	-2.33481	0.0195532	0.824801
Nefh	385.135	-0.232804	0.0997745	-2.33331	0.0196321	0.824801
Oaf	195.855	0.203656	0.0874618	2.32852	0.0198847	0.824801
Podxl	319.579	0.164232	0.0706434	2.3248	0.0200824	0.824801
Sox4	212.924	0.226886	0.0970046	2.33892	0.0193397	0.824801
Ttll9	75.6371	0.241841	0.103629	2.33371	0.0196107	0.824801
Zmpste24	169.477	0.207285	0.0890899	2.32669	0.0199818	0.824801
Ezr	473.502	0.158193	0.0681669	2.32067	0.0203047	0.826259
Map6d1	98.9086	-0.229538	0.0991137	-2.3159	0.0205636	0.832673
Pdzrn3	128.462	0.220898	0.0955355	2.31221	0.020766	0.836748
Rnd1	64.6498	-0.236722	0.102493	-2.30965	0.0209076	0.838345
Syt3	211.151	-0.182469	0.0793176	-2.30049	0.0214206	0.854746
Gfod2	60.516	-0.235799	0.102588	-2.29851	0.0215328	0.855072
Foxj1	58.1023	0.22425	0.0977327	2.29453	0.0217601	0.859943
Dpf1	559.804	-0.148147	0.0652159	-2.27164	0.0231081	0.865807
Drc1	133.11	0.235141	0.103449	2.27301	0.0230257	0.865807
Fxyd1	112.838	0.219539	0.096302	2.27969	0.0226259	0.865807
Gmpr	247.797	-0.177547	0.0781757	-2.27113	0.0231393	0.865807
Klf16	405.652	-0.165974	0.073058	-2.27182	0.0230976	0.865807
Lnc215	425.182	0.211188	0.0924031	2.28551	0.0222828	0.865807
Nos1	244.778	-0.2142	0.0937155	-2.28564	0.0222754	0.865807
Ntrk1	78.1512	-0.227104	0.0997529	-2.27667	0.0228061	0.865807
Ppp4c	118.412	0.206943	0.0907323	2.28081	0.0225595	0.865807
Radil	84.0326	-0.2234	0.097762	-2.28514	0.0223044	0.865807
Rps29	121.852	0.207582	0.0914225	2.27058	0.0231724	0.865807
Usp2	133.122	0.206292	0.0906944	2.27458	0.0229311	0.865807
Lsm8	108.804	0.210505	0.0928583	2.26695	0.0233931	0.870097
Ank3	2155.98	-0.172398	0.0765968	-2.25071	0.0244036	0.870798
Cald1	217.74	0.196404	0.0869011	2.26009	0.0238159	0.870798
Col1a1	70.874	0.221384	0.0986266	2.24467	0.0247891	0.870798
Hacl1	121.576	-0.2343	0.103561	-2.26244	0.0236704	0.870798
Lhx2	184.42	0.197792	0.0880127	2.24732	0.0246198	0.870798
Magi3	355.223	-0.174808	0.0777496	-2.24835	0.0245541	0.870798
Maob	690.842	0.138748	0.0615665	2.25362	0.0242199	0.870798
Pcp4	1713.52	-0.209087	0.0923671	-2.26365	0.0235954	0.870798
Ppp1r9b	5102.37	0.0896096	0.0398069	2.25111	0.0243788	0.870798
RGD1565616	1246.81	0.141541	0.0628697	2.25135	0.0243636	0.870798
Rhpn1	72.4326	0.232667	0.10336	2.25104	0.0243828	0.870798
Tmem259	352.404	-0.170489	0.0759348	-2.24521	0.0247549	0.870798
Tmsb4x	2084.91	0.148108	0.0657689	2.25194	0.0243259	0.870798
Elfn1	181.183	-0.220683	0.098478	-2.24094	0.0250301	0.87552
Gpn3	118.928	-0.206533	0.0923825	-2.23563	0.0253759	0.883854
Drd1	1198.45	-0.230561	0.103278	-2.23244	0.0255862	0.88742
Ehmt1	180.36	-0.191241	0.0859804	-2.22424	0.0261323	0.887634
Fgf13	557.861	0.177939	0.0799624	2.22529	0.0260619	0.887634
Rnft2	712.841	-0.124712	0.0560172	-2.22631	0.0259933	0.887634
Slc13a5	88.9616	-0.229821	0.103112	-2.22884	0.0258247	0.887634
Tac3	97.486	-0.226996	0.101855	-2.22863	0.0258386	0.887634
Disp1	63.81	-0.229486	0.103608	-2.21493	0.0267646	0.905371
Bag3	63.845	0.222198	0.100711	2.20629	0.0273638	0.911284
Gpc5	364.125	0.181229	0.0820633	2.2084	0.0272162	0.911284
Lrrc24	98.5003	-0.219917	0.0996557	-2.20677	0.0273303	0.911284
Macf1	5604.82	0.117262	0.0531554	2.20602	0.0273829	0.911284
Bloc1s6	111.73	0.224582	0.10226	2.19618	0.028079	0.911632
Gab2	70.9504	-0.224097	0.102329	-2.18996	0.0285273	0.911632
Gpr149	219.458	-0.211475	0.0959615	-2.20375	0.0275419	0.911632
Gtpbp1	257.994	-0.174187	0.0795653	-2.18923	0.02858	0.911632
Inpp5d	94.7782	0.209711	0.0953513	2.19935	0.0278531	0.911632
Mlc1	2221.13	0.113007	0.0514416	2.1968	0.0280344	0.911632
Otof	747.191	-0.22089	0.100517	-2.19754	0.0279819	0.911632
Sipa1l2	237.517	-0.210486	0.096166	-2.18877	0.0286133	0.911632
Srrm3	325.136	-0.162958	0.0740358	-2.20107	0.0277311	0.911632
Vwa5b1	53.7495	0.22656	0.103372	2.19169	0.028402	0.911632
Zzz3	319.335	-0.155183	0.0707832	-2.19237	0.0283525	0.911632
Akap13	243.133	0.211606	0.0978893	2.16169	0.0306422	0.916638
Arpc5	336.976	0.185384	0.0866437	2.13962	0.0323856	0.916638
Cbx3	143.529	0.19265	0.0899985	2.14059	0.0323068	0.916638
Cc2d1b	232.818	-0.172263	0.0798043	-2.15857	0.0308835	0.916638
Ccdc137	102.541	-0.197231	0.0947206	-2.08224	0.0373207	0.916638
Cdca7	58.2324	0.160494	0.0754376	2.12751	0.0333774	0.916638
Cipc	654.913	-0.125901	0.0602177	-2.09077	0.0365485	0.916638
Cldn5	274.29	0.165229	0.0777964	2.12387	0.0336814	0.916638
Clic5	104.27	0.197727	0.094242	2.09808	0.0358984	0.916638
Clu	4113.36	0.134409	0.062942	2.13545	0.0327246	0.916638
Cpd	382.497	0.171483	0.0794963	2.15712	0.030996	0.916638
Cpne5	1192.58	-0.173211	0.0814397	-2.12686	0.0334315	0.916638
Ctgf	142.374	0.215644	0.102229	2.10942	0.0349087	0.916638
Dgkg	327.969	0.209082	0.10089	2.07238	0.0382304	0.916638
Dusp8	375.587	-0.159657	0.0732969	-2.17822	0.0293896	0.916638
Eefsec	62.7153	-0.212519	0.102453	-2.0743	0.0380512	0.916638
Elp5	113.405	0.205401	0.0982291	2.09104	0.0365249	0.916638
Eml2	702.981	-0.133455	0.0616279	-2.1655	0.0303496	0.916638
Emx2	60.0085	0.214649	0.102714	2.08977	0.0366384	0.916638
Esyt1	88.9499	-0.209784	0.100831	-2.08055	0.0374755	0.916638
Fam120b	618.646	0.130262	0.0619229	2.10361	0.0354127	0.916638
Fez2	79.392	-0.220104	0.101013	-2.17896	0.0293348	0.916638
Flna	488.888	0.217273	0.0995075	2.18348	0.0290003	0.916638
Fras1	395.586	-0.148753	0.0699886	-2.12539	0.0335539	0.916638
Frmd4a	114.649	-0.191576	0.0915606	-2.09234	0.0364081	0.916638
Gab1	347.558	0.175629	0.0837285	2.0976	0.0359406	0.916638
Gatc	192.771	-0.176889	0.0852721	-2.07441	0.0380416	0.916638
Grm1	308.9	-0.200447	0.0959112	-2.08992	0.0366251	0.916638
Haus3	72.3593	0.219822	0.103055	2.13306	0.0329199	0.916638
Hmces	114.516	-0.195227	0.0906208	-2.15433	0.0312142	0.916638
Hs3st2	54.449	0.201043	0.0965144	2.08304	0.0372476	0.916638
Kcnj4	428.971	-0.185804	0.086962	-2.13661	0.0326295	0.916638
Ltk	288.658	-0.161848	0.0778788	-2.07821	0.0376903	0.916638
Meis3	145.561	-0.1793	0.0850031	-2.10933	0.0349162	0.916638
Nap1l2	427.885	-0.141176	0.0661967	-2.13267	0.0329518	0.916638
Ncln	383.325	-0.155545	0.0736675	-2.11144	0.0347342	0.916638
Nfyc	280.82	-0.172031	0.0798994	-2.15309	0.0313116	0.916638
Ngef	2088.3	-0.159014	0.0759651	-2.09325	0.0363271	0.916638
Notch2	350.128	0.192006	0.0881808	2.17741	0.0294499	0.916638
Npy1r	80.5851	-0.218252	0.101416	-2.15205	0.0313936	0.916638
Nubp2	79.9364	-0.203878	0.0973853	-2.09351	0.0363033	0.916638
Prc1	88.7486	0.175805	0.081599	2.1545	0.0312009	0.916638
Prkar2b	1294.47	-0.20265	0.0974425	-2.07969	0.0375544	0.916638
Ptbp3	82.0826	-0.205738	0.0992682	-2.07255	0.0382143	0.916638
Ptprj	839.658	-0.153504	0.0729994	-2.10281	0.0354823	0.916638
RGD1304587	62.3165	-0.224749	0.103609	-2.1692	0.0300676	0.916638
Reln	448.002	0.217096	0.101392	2.14116	0.0322612	0.916638
S1pr1	1276.04	0.143033	0.0678243	2.10887	0.0349556	0.916638
Scg3	1821.87	0.101794	0.0478125	2.12903	0.0332517	0.916638
Scn1b	513.049	-0.186549	0.0898499	-2.07623	0.0378725	0.916638
Sema4g	232.429	-0.20501	0.0974151	-2.1045	0.0353352	0.916638
Sema5a	560.113	0.15805	0.0756092	2.09035	0.0365863	0.916638
Sfxn1	411.341	0.168856	0.0807214	2.09184	0.0364527	0.916638
Slc12a4	148.804	0.191688	0.0914407	2.09631	0.0360545	0.916638
Slc1a3	6526.27	0.0977983	0.0464894	2.10367	0.0354072	0.916638
Slc36a1	61.382	-0.214008	0.103277	-2.07218	0.038249	0.916638
Slc8a1	474.283	0.196473	0.0910123	2.15875	0.0308695	0.916638
Slc9a3r2	186.696	0.190351	0.0898107	2.11947	0.0340506	0.916638
Smpd3	870.181	-0.161232	0.076595	-2.10499	0.0352918	0.916638
Smpdl3a	118.074	0.217595	0.100437	2.16647	0.030275	0.916638
Spag6	93.3014	0.221027	0.103569	2.13409	0.0328351	0.916638
Stk32c	705.041	-0.167913	0.0806682	-2.08153	0.0373856	0.916638
Stx1b	1325.29	-0.157656	0.0740328	-2.12954	0.0332095	0.916638
Sumo2	134.485	0.212721	0.0979262	2.17226	0.0298364	0.916638
Syt6	171.42	-0.216601	0.103443	-2.09391	0.036268	0.916638
Taf13	283.116	-0.184999	0.0857086	-2.15847	0.0308914	0.916638
Tbc1d8	138.246	-0.210461	0.100331	-2.09767	0.0359341	0.916638
Tbk1	271.507	-0.164285	0.0792752	-2.07233	0.0382342	0.916638
Tceb3	213.43	-0.163543	0.077459	-2.11135	0.0347422	0.916638
Thy1	2056.24	-0.113905	0.0542386	-2.10007	0.0357229	0.916638
Tmem70	182.291	0.1898	0.0884246	2.14646	0.0318362	0.916638
Tmtc4	95.899	0.199537	0.0939244	2.12444	0.033633	0.916638
Tpra1	112.739	-0.193272	0.0906294	-2.13256	0.0329609	0.916638
Trhde	84.831	0.21496	0.103317	2.08058	0.0374719	0.916638
Trpc7	71.1398	-0.217974	0.100916	-2.15995	0.0307762	0.916638
Tubb4b	802.812	0.139724	0.0666346	2.09688	0.0360045	0.916638
Usp34	1543.89	0.120081	0.0562082	2.13637	0.0326495	0.916638
Vdac2	822.226	-0.112429	0.0535345	-2.10012	0.0357182	0.916638
Zc3h7b	2497.75	0.0945927	0.0440401	2.14787	0.0317237	0.916638
Zfp36l1	311.878	0.204022	0.0957057	2.13176	0.0330266	0.916638
Zfp521	164.84	0.222245	0.102865	2.16055	0.0307305	0.916638
Zfp574	188.055	-0.18615	0.0892916	-2.08474	0.0370931	0.916638
Zfp709	94.3848	-0.205318	0.0973734	-2.10856	0.0349827	0.916638
Zmat4	158.803	-0.210526	0.0975122	-2.15897	0.0308524	0.916638
Zmiz1	966.907	0.177874	0.0827848	2.14863	0.0316634	0.916638
Gipc1	194.111	-0.167516	0.0809474	-2.06944	0.0385046	0.92008
Hectd2	324.563	0.150227	0.0727565	2.06479	0.038943	0.921183
Lrrc48	60.936	0.21294	0.102984	2.06769	0.0386688	0.921183
Qsox1	115.225	-0.199865	0.0968247	-2.0642	0.038999	0.921183
Rps4x	335.561	0.157207	0.0760779	2.0664	0.0387905	0.921183
F2r	282.624	0.211978	0.102762	2.06281	0.039131	0.921589
Ift20	226.79	0.166341	0.0806834	2.06166	0.0392404	0.921589
Crtc2	192.625	-0.172409	0.0838192	-2.05691	0.039695	0.922895
Pbx1	410.652	0.15292	0.0742432	2.05971	0.0394259	0.922895
Rps15	434.55	0.144888	0.0704142	2.05765	0.0396238	0.922895
Uspl1	215.87	-0.170262	0.0827968	-2.05639	0.0397451	0.922895
Arse	64.1504	0.212587	0.103626	2.05148	0.04022	0.931292
Arl2bp	1033.69	0.110874	0.0547779	2.02406	0.0429636	0.931823
Atf5	108.48	0.202283	0.0999273	2.0243	0.0429395	0.931823
Baiap2	733.149	-0.164215	0.0803099	-2.04476	0.0408782	0.931823
Cask	115.771	-0.18743	0.092581	-2.0245	0.0429185	0.931823
Celf5	2607.31	-0.0998596	0.0490935	-2.03407	0.0419446	0.931823
Commd4	177.097	-0.175554	0.085947	-2.04259	0.0410931	0.931823
Gorab	123.982	0.201704	0.0989497	2.03845	0.0415045	0.931823
Gpc1	630.615	-0.165004	0.0808901	-2.03985	0.0413649	0.931823
Itch	204.572	-0.174419	0.0854302	-2.04165	0.0411863	0.931823
Kif5c	2230.41	0.114476	0.0561293	2.03951	0.0413988	0.931823
Myt1	186.316	0.191708	0.0943085	2.03278	0.0420749	0.931823
Ntrk2	5067.36	0.109394	0.0537049	2.03696	0.0416544	0.931823
Nup88	191.702	0.163368	0.0804881	2.02971	0.0423857	0.931823
Polr3c	116.906	-0.192374	0.094414	-2.03755	0.0415945	0.931823
Pon2	558.247	0.150891	0.0744825	2.02586	0.042779	0.931823
Ppan	83.0432	-0.206681	0.10092	-2.04798	0.0405618	0.931823
Rab3b	197.158	-0.1942	0.0951424	-2.04115	0.0412363	0.931823
Rpl19	351.071	0.150676	0.0741847	2.03109	0.0422458	0.931823
Rpl4	976.58	0.114597	0.0565338	2.02706	0.0426566	0.931823
Scamp1	1389.86	-0.123004	0.0604907	-2.03343	0.0420089	0.931823
Snrpb2	95.7985	0.200443	0.0989112	2.0265	0.0427136	0.931823
Spry4	80.5646	0.208007	0.10148	2.04974	0.0403895	0.931823
Tcerg1l	73.6665	-0.209219	0.103121	-2.02887	0.0424714	0.931823
Ubiad1	65.6258	-0.2077	0.102387	-2.02857	0.0425023	0.931823
Abhd1	110.507	-0.185655	0.0920401	-2.01711	0.0436836	0.935947
Acadsb	208.486	0.19555	0.098976	1.97574	0.0481847	0.935947
Add3	1309.04	0.0977367	0.0486798	2.00775	0.0446703	0.935947
Aff3	133.613	0.189328	0.0956774	1.97882	0.0478362	0.935947
Amotl2	173.606	0.170778	0.0861122	1.9832	0.047345	0.935947
Atp1b2	2519.72	-0.101891	0.0512833	-1.98683	0.0469411	0.935947
Baz1a	79.3483	-0.207781	0.103454	-2.00844	0.0445967	0.935947
Cdk5r2	517.17	-0.168654	0.0839187	-2.00974	0.0444592	0.935947
Col11a1	781.312	-0.199358	0.0991489	-2.01069	0.044358	0.935947
Coro6	85.6263	-0.1981	0.100411	-1.9729	0.0485069	0.935947
Cpne4	300.327	0.188898	0.0947993	1.99261	0.0463043	0.935947
Cyp2j3	140.243	0.179068	0.0902501	1.98413	0.0472415	0.935947
Dnaaf5	70.072	0.197413	0.0989102	1.99588	0.0459466	0.935947
Ehbp1	341.473	0.155014	0.0768697	2.01658	0.0437393	0.935947
Fam174a	117.379	0.178453	0.0896101	1.99143	0.0464332	0.935947
Fam196a	61.0147	-0.203872	0.103214	-1.97525	0.0482403	0.935947
Flad1	185.461	-0.184291	0.0918617	-2.00617	0.0448376	0.935947
Hipk1	1524.24	0.118817	0.0597435	1.98878	0.0467256	0.935947
Hspa5	1925.46	0.154026	0.0779933	1.97487	0.0482835	0.935947
Kcnh4	130.419	-0.197464	0.100008	-1.97448	0.048327	0.935947
Kdelr1	260.622	0.151513	0.0765905	1.97823	0.0479033	0.935947
Klhl5	613.093	-0.118391	0.0600265	-1.97232	0.0485732	0.935947
Lats2	436.006	-0.206758	0.102807	-2.01113	0.0443119	0.935947
Ltv1	127.051	-0.187785	0.0935949	-2.00636	0.0448182	0.935947
Lztr1	318.277	0.148796	0.074956	1.9851	0.0471329	0.935947
Med4	100.584	-0.184577	0.0933571	-1.97711	0.0480292	0.935947
Micu1	843.479	0.160803	0.0810317	1.98445	0.047206	0.935947
Mtrr	87.039	0.190163	0.0952002	1.9975	0.0457704	0.935947
Myh11	128.299	0.205588	0.102896	1.99801	0.0457156	0.935947
Myo10	564.914	0.15917	0.0788062	2.01977	0.0434078	0.935947
Myo16	218.71	-0.19488	0.0965677	-2.01807	0.0435844	0.935947
Nrarp	87.2151	-0.206658	0.103468	-1.99732	0.0457907	0.935947
Pcp4l1	1671.63	-0.202164	0.102119	-1.9797	0.0477377	0.935947
Rab7l1	72.3112	0.208121	0.103508	2.01068	0.0443588	0.935947
Schip1	542.608	0.153858	0.0780246	1.97192	0.0486191	0.935947
Sec22a	79.5591	0.196311	0.0987367	1.98823	0.046786	0.935947
Smad3	548.3	-0.162009	0.0808617	-2.00354	0.0451198	0.935947
Smarca2	1206.55	0.140731	0.0704496	1.99762	0.0457583	0.935947
Speg	964.57	-0.129998	0.0648421	-2.00484	0.04498	0.935947
Stox2	673.04	0.137128	0.0694584	1.97425	0.0483531	0.935947
Syt4	1460.59	0.134524	0.0670839	2.00531	0.0449297	0.935947
Tab1	204.075	0.160812	0.0805448	1.99655	0.0458741	0.935947
Tmem63a	86.4212	0.205181	0.103166	1.98885	0.046718	0.935947
Tubb2b	424.877	0.158145	0.0787327	2.00864	0.0445758	0.935947
Unc13c	558.97	-0.203759	0.101857	-2.00044	0.0454533	0.935947
Wipf3	1316.2	0.134958	0.0677117	1.99312	0.0462479	0.935947
Zfyve21	74.9501	0.207106	0.10335	2.00393	0.0450773	0.935947
Zic1	136.413	0.204706	0.103235	1.9829	0.0473784	0.935947
Galnt18	149.633	-0.185372	0.0941539	-1.96882	0.0489736	0.938319
Naca	955.106	0.0979188	0.0497261	1.96916	0.0489342	0.938319
Rab40b	428.596	-0.159124	0.0808616	-1.96785	0.0490848	0.938319
Kif1b	3392.89	0.125566	0.0639382	1.96386	0.0495458	0.942747
Tmem158	104.761	-0.195686	0.0996081	-1.96456	0.0494653	0.942747
Mat2b	581.643	-0.150213	0.0766923	-1.95865	0.0501542	0.952119
Rpl3	1807.09	0.106496	0.0544794	1.95479	0.0506079	0.958517
Cpne8	81.3176	0.200442	0.102825	1.94935	0.0512534	0.959708
Fam110b	217.8	-0.185802	0.0952927	-1.9498	0.0512003	0.959708
Pet100	164.842	0.191822	0.0983139	1.95111	0.0510435	0.959708
Psmd5	165.347	0.177427	0.0910187	1.94934	0.0512545	0.959708
Slc18a2	79.2736	0.201497	0.103239	1.95175	0.0509681	0.959708
Col16a1	176.281	-0.190247	0.0979375	-1.94254	0.0520719	0.969497
Plcd1	80.377	0.194645	0.100167	1.9432	0.0519924	0.969497
Zbtb48	57.6893	-0.196475	0.101169	-1.94205	0.0521311	0.969497
Bcas3	194.855	-0.161206	0.0833725	-1.93356	0.0531669	0.972421
Camk2d	369.26	-0.150943	0.07808	-1.93319	0.0532132	0.972421
Efnb2	149.432	-0.188536	0.0975347	-1.93301	0.0532348	0.972421
Hps4	178.694	-0.170803	0.0883339	-1.9336	0.053162	0.972421
Itgam	78.6258	-0.200281	0.103286	-1.93909	0.0524908	0.972421
Pmm1	454.477	0.128852	0.0665056	1.93746	0.0526886	0.972421
Timm8a1	109.741	0.184492	0.095316	1.93558	0.0529187	0.972421
Vps39	703.484	-0.111095	0.0573439	-1.93735	0.0527029	0.972421
Cd48	91.1446	0.19486	0.101624	1.91747	0.0551785	0.977516
Ddah2	143.344	0.16681	0.0866881	1.92426	0.0543224	0.977516
Ifrd1	196.943	0.181705	0.0947338	1.91806	0.0551034	0.977516
Olfm3	454.175	-0.196295	0.10208	-1.92296	0.0544851	0.977516
Pde8b	572.573	-0.179811	0.0932064	-1.92917	0.0537101	0.977516
Ppp1r18	56.339	0.197249	0.10277	1.91932	0.054944	0.977516
Rpl35	291.31	0.151	0.0784897	1.92382	0.0543776	0.977516
Rreb1	321.493	-0.195898	0.101831	-1.92375	0.054386	0.977516
Shd	119.396	0.180232	0.093699	1.92352	0.0544148	0.977516
Slc24a3	726.491	0.181402	0.0944758	1.92009	0.0548464	0.977516
Tcerg1	874.967	-0.106706	0.0556421	-1.91773	0.0551454	0.977516
Traf3ip1	113.39	0.190237	0.0991179	1.9193	0.0549465	0.977516
Zfand3	394.738	0.144694	0.0751257	1.92602	0.0541018	0.977516
Zfp846	151.38	-0.162617	0.0843119	-1.92875	0.0537615	0.977516
Eml5	415.225	-0.152301	0.0796487	-1.91216	0.0558555	0.985357
Steap2	78.267	-0.197878	0.103486	-1.91212	0.0558609	0.985357
Aaas	82.0502	0.186037	0.0995662	1.86847	0.0616962	0.998432
Aacs	177.582	0.0101192	0.0850995	0.11891	0.905346	0.998432
Aadat	74.3165	0.081549	0.101723	0.80168	0.422738	0.998432
Aak1	2103.74	-0.00296495	0.064694	-0.0458303	0.963445	0.998432
Aamp	517.767	0.0285388	0.0622046	0.458789	0.646386	0.998432
Aar2	156.32	-0.0124602	0.0844792	-0.147494	0.882742	0.998432
Aars	935.463	-0.0152172	0.0612204	-0.248564	0.803698	0.998432
Aars2	57.4807	-0.0701702	0.102388	-0.685334	0.493133	0.998432
Aarsd1	245.799	-0.00589579	0.0824086	-0.0715433	0.942965	0.998432
Aasdhppt	112.707	-0.0935263	0.0953885	-0.980478	0.32685	0.998432
Aass	73.1117	0.0131111	0.102527	0.12788	0.898244	0.998432
Aatk	938.525	-0.0210618	0.0610188	-0.345169	0.729967	0.998432
Abat	941.382	-0.0916706	0.0783312	-1.17029	0.241882	0.998432
Abca1	323.089	0.127585	0.0868862	1.46842	0.14199	0.998432
Abca2	2395.86	-0.007943	0.0573873	-0.13841	0.889916	0.998432
Abca5	110.231	-0.160708	0.103135	-1.55823	0.119179	0.998432
Abca7	136.149	-0.0229485	0.0962088	-0.238528	0.811472	0.998432
Abca8a	462.082	0.073666	0.0941016	0.782835	0.433724	0.998432
Abcb10	134.714	-0.0982361	0.0883018	-1.1125	0.265921	0.998432
Abcb1a	295.629	0.0728008	0.0911948	0.7983	0.424696	0.998432
Abcb4	68.0355	-0.145221	0.102896	-1.41134	0.158143	0.998432
Abcb6	444.683	0.052381	0.0757576	0.691429	0.489296	0.998432
Abcb7	121.983	0.0296529	0.0922108	0.321577	0.747773	0.998432
Abcb8	215.409	-0.0884744	0.0900198	-0.982833	0.32569	0.998432
Abcb9	175.244	-0.166223	0.0875487	-1.89864	0.0576121	0.998432
Abcc1	177.484	0.0535339	0.0899523	0.595136	0.551753	0.998432
Abcc10	79.247	0.0090745	0.0971469	0.0934101	0.925578	0.998432
Abcc4	85.1547	-0.187258	0.101253	-1.84941	0.0643989	0.998432
Abcc5	1258.65	-0.0549048	0.0606642	-0.905061	0.365433	0.998432
Abcc8	142.161	-0.0795915	0.099754	-0.797878	0.424942	0.998432
Abcc9	139.864	0.0667205	0.0911494	0.731991	0.464174	0.998432
Abcd1	77.8005	-0.0495532	0.0972941	-0.509314	0.610532	0.998432
Abcd2	203.967	-0.128338	0.0998394	-1.28545	0.198635	0.998432
Abcd3	673.905	0.0271444	0.0662096	0.409977	0.681823	0.998432
Abce1	539.912	-0.019258	0.0615788	-0.312737	0.75448	0.998432
Abcf1	551.062	-0.0623201	0.0578963	-1.07641	0.281745	0.998432
Abcf2	193.21	-0.033072	0.0798637	-0.414106	0.678796	0.998432
Abcf3	336.388	-0.0433084	0.0717784	-0.603363	0.546267	0.998432
Abcg2	81.243	-0.160615	0.10225	-1.57081	0.116226	0.998432
Abcg4	242.791	-0.0720151	0.0876076	-0.822019	0.411066	0.998432
Abhd12	686.383	0.00219926	0.056441	0.0389658	0.968918	0.998432
Abhd13	230.206	-0.00414599	0.0826249	-0.0501785	0.95998	0.998432
Abhd14a	62.2206	0.113821	0.103233	1.10256	0.270218	0.998432
Abhd14b	100.701	0.0713528	0.0952482	0.749125	0.453782	0.998432
Abhd16a	235.871	0.0272692	0.0905356	0.301199	0.763263	0.998432
Abhd17a	275.53	0.00540417	0.0739798	0.0730492	0.941767	0.998432
Abhd17b	158.189	0.0282879	0.0850276	0.332691	0.739368	0.998432
Abhd17c	169.85	-0.0552193	0.0856261	-0.644889	0.518999	0.998432
Abhd2	256.485	-0.0332019	0.0831606	-0.399251	0.689708	0.998432
Abhd3	755.635	0.104879	0.0653282	1.60542	0.108402	0.998432
Abhd4	495.75	0.0349065	0.0708935	0.492379	0.622451	0.998432
Abhd6	327.838	0.00581814	0.0745106	0.0780846	0.937761	0.998432
Abhd8	626.16	0.0496054	0.0649143	0.764167	0.444768	0.998432
Abi1	740.353	0.053964	0.0604112	0.893279	0.371708	0.998432
Abi2	1708.61	0.0545343	0.0752036	0.725156	0.468356	0.998432
Abl1	62.0156	0.018091	0.102791	0.175997	0.860296	0.998432
Abl2	170.59	-0.110247	0.0891744	-1.23631	0.216344	0.998432
Ablim2	467.667	-0.0262749	0.0846487	-0.310399	0.756258	0.998432
Ablim3	123.418	-0.0998213	0.0933217	-1.06965	0.284778	0.998432
Abr	3157.37	-0.0230959	0.0508097	-0.454557	0.649428	0.998432
Abracl	64.0731	-0.0395465	0.103127	-0.383472	0.70137	0.998432
Abt1	63.0055	0.121939	0.100975	1.20761	0.227198	0.998432
Abtb1	103.059	-0.0168861	0.0941424	-0.179368	0.857649	0.998432
Acaa1a	109.242	0.088474	0.0973761	0.90858	0.363572	0.998432
Acaa2	156.441	-0.0281478	0.0985388	-0.285652	0.775145	0.998432
Acaca	501.754	-0.107383	0.0863349	-1.2438	0.213574	0.998432
Acad11	69.1003	-0.117858	0.102702	-1.14757	0.251144	0.998432
Acad9	249.735	0.0566738	0.0880159	0.643904	0.519638	0.998432
Acadl	180.263	0.0320561	0.09548	0.335736	0.73707	0.998432
Acadm	193.033	-0.0482786	0.0819528	-0.589103	0.555792	0.998432
Acadvl	295.271	0.048747	0.0825705	0.590368	0.554944	0.998432
Acap2	317.205	0.0343276	0.0713511	0.481109	0.630439	0.998432
Acap3	678.648	-0.020728	0.075147	-0.275832	0.782677	0.998432
Acbd3	237.394	-0.00273049	0.0787621	-0.0346676	0.972345	0.998432
Acbd4	155.508	0.0210274	0.0923513	0.22769	0.819888	0.998432
Acbd6	162.686	0.114232	0.0860671	1.32725	0.184428	0.998432
Acd	216.714	-0.0479876	0.0866089	-0.554072	0.57953	0.998432
Acer2	97.7365	-0.0865234	0.102339	-0.845456	0.397856	0.998432
Acin1	1039.19	-0.0310332	0.0649772	-0.477602	0.632933	0.998432
Ackr3	68.8134	0.123609	0.103404	1.1954	0.23193	0.998432
Acly	1511.46	-0.127373	0.0815012	-1.56283	0.118092	0.998432
Aco1	235.877	0.0787897	0.0902181	0.873325	0.382486	0.998432
Aco2	2728.93	-0.0739377	0.0506273	-1.46043	0.144172	0.998432
Acot7	656.171	-0.0798508	0.0722696	-1.1049	0.269202	0.998432
Acot9	180.137	0.00776283	0.0914427	0.0848928	0.932347	0.998432
Acox1	393.599	-0.0440481	0.0739841	-0.595372	0.551595	0.998432
Acox3	126.686	0.0111151	0.0923908	0.120305	0.904241	0.998432
Acp2	238.276	-0.0148602	0.0744127	-0.199699	0.841716	0.998432
Acp6	57.1622	0.0421834	0.103105	0.409132	0.682443	0.998432
Acsbg1	1277.74	-0.0655442	0.0690572	-0.949128	0.342555	0.998432
Acsf2	331.661	-0.0376084	0.0897378	-0.419093	0.675149	0.998432
Acsl1	406.351	-0.0256631	0.0672487	-0.381614	0.702747	0.998432
Acsl4	807.616	-0.0751789	0.0590961	-1.27215	0.203321	0.998432
Acsl5	208.613	-0.09834	0.0931921	-1.05524	0.291316	0.998432
Acsl6	1100.94	0.0378858	0.0670949	0.564659	0.572305	0.998432
Acss1	538.184	0.0926696	0.0736039	1.25903	0.208019	0.998432
Acss2	287.2	0.08473	0.0769118	1.10165	0.270613	0.998432
Actb	4684.84	0.0659022	0.0539328	1.22193	0.221734	0.998432
Actl6b	359.873	-0.118067	0.0900246	-1.3115	0.189689	0.998432
Actn1	1158.18	-0.0982232	0.0876119	-1.12112	0.262238	0.998432
Actn2	372.257	0.012973	0.0920139	0.14099	0.887878	0.998432
Actn4	848.685	0.0316314	0.0610473	0.518145	0.604357	0.998432
Actr10	285.226	-0.079499	0.0767269	-1.03613	0.300142	0.998432
Actr1a	1101.3	-0.00409586	0.0529167	-0.0774019	0.938304	0.998432
Actr1b	1138.42	-0.0385846	0.0464974	-0.829824	0.406639	0.998432
Actr2	943.805	0.00558536	0.0718877	0.0776956	0.93807	0.998432
Actr3	1179.56	0.0759868	0.055342	1.37304	0.169739	0.998432
Actr3b	218.922	-0.013547	0.092486	-0.146476	0.883545	0.998432
Actr6	135.438	0.0101491	0.0949314	0.10691	0.91486	0.998432
Acvr1	67.1599	0.0848775	0.102356	0.829242	0.406967	0.998432
Acvr1b	287.46	0.0405983	0.084415	0.480937	0.630561	0.998432
Acvr2a	235.8	-0.1525	0.0933455	-1.63372	0.102318	0.998432
Acvrl1	53.5864	-0.0470249	0.101426	-0.463637	0.642908	0.998432
Acy1	102.909	-0.0654381	0.0978686	-0.668633	0.50373	0.998432
Acyp1	72.1578	0.107771	0.103593	1.04034	0.298184	0.998432
Acyp2	171.086	0.0481154	0.0935421	0.514371	0.606992	0.998432
Adam10	438.972	-0.061937	0.0703092	-0.880923	0.378359	0.998432
Adam11	575.044	-0.00796755	0.0930896	-0.0855901	0.931792	0.998432
Adam15	202.843	0.101545	0.0821465	1.23615	0.216404	0.998432
Adam17	196.157	0.110811	0.0846004	1.30982	0.190258	0.998432
Adam19	79.6117	0.0938333	0.100472	0.933929	0.350341	0.998432
Adam23	392.447	-0.0365513	0.0974134	-0.375218	0.707498	0.998432
Adam9	364.475	-0.0219774	0.0770557	-0.285215	0.77548	0.998432
Adamts1	55.4122	0.0507823	0.0913812	0.555719	0.578403	0.998432
Adamts10	125.198	0.0245739	0.0969271	0.25353	0.799859	0.998432
Adamts19	65.0967	-0.0566396	0.102169	-0.554371	0.579325	0.998432
Adamts3	166.66	-0.0968973	0.103004	-0.940713	0.346852	0.998432
Adamts4	112.707	0.0345105	0.103402	0.333749	0.738569	0.998432
Adap1	524.905	0.0360089	0.0752419	0.478575	0.632241	0.998432
Adar	806.314	-0.0619552	0.0713166	-0.868734	0.384993	0.998432
Adarb1	1205.76	-0.114974	0.0728307	-1.57864	0.114418	0.998432
Adarb2	57.1874	0.023804	0.102573	0.23207	0.816484	0.998432
Adck1	54.7422	0.0565349	0.102227	0.55303	0.580243	0.998432
Adck2	110.529	-0.109828	0.0928903	-1.18234	0.23707	0.998432
Adck3	167.486	-0.0873995	0.0899458	-0.971691	0.331205	0.998432
Adck4	208.588	-0.0872198	0.084235	-1.03543	0.300466	0.998432
Adck5	94.1265	0.0415867	0.0981098	0.423879	0.671654	0.998432
Adcy1	665.137	0.16353	0.0980031	1.66862	0.0951924	0.998432
Adcy2	867.89	-0.0118873	0.0667196	-0.178168	0.858591	0.998432
Adcy3	411.475	-0.0666704	0.0818754	-0.814292	0.415478	0.998432
Adcy5	3460	-0.0935433	0.0969084	-0.965275	0.334407	0.998432
Adcy6	302.368	0.119093	0.088849	1.3404	0.180115	0.998432
Adcy8	64.1911	0.110957	0.103455	1.07252	0.283487	0.998432
Adcyap1r1	2082.1	0.0443024	0.0613935	0.721614	0.470532	0.998432
Add1	2198.72	-0.0171627	0.0548388	-0.312967	0.754306	0.998432
Add2	610.588	-0.0933108	0.0866272	-1.07715	0.281411	0.998432
Adh5	241.557	-0.0514841	0.0736326	-0.699203	0.484425	0.998432
Adhfe1	296.083	-0.0738691	0.0791116	-0.933733	0.350442	0.998432
Adi1	121.659	0.162813	0.0985943	1.65134	0.0986695	0.998432
Adipor1	395.933	-0.00385248	0.0715788	-0.0538216	0.957077	0.998432
Adipor2	128.347	0.116225	0.0981332	1.18436	0.236269	0.998432
Adk	264.789	0.111274	0.0844359	1.31785	0.187555	0.998432
Adnp	1279.47	-0.0319729	0.0453081	-0.705678	0.480388	0.998432
Adnp2	126.077	-0.0615003	0.0912066	-0.674297	0.500123	0.998432
Adora1	142.887	0.0365809	0.0967469	0.378109	0.705349	0.998432
Adora2a	725.847	-0.0797606	0.102332	-0.779428	0.435728	0.998432
Adpgk	212.113	-0.028144	0.0877885	-0.320589	0.748522	0.998432
Adprh	195.468	-0.0235994	0.0809715	-0.291454	0.770704	0.998432
Adprhl2	149.916	-0.0515732	0.0915736	-0.563189	0.573306	0.998432
Adprm	62.7853	-0.0976883	0.102681	-0.951377	0.341413	0.998432
Adra2a	76.23	0.0838934	0.100918	0.831307	0.4058	0.998432
Adrbk1	871.045	0.0604201	0.0679227	0.889543	0.373711	0.998432
Adrbk2	146.029	-0.00611289	0.0999905	-0.0611348	0.951252	0.998432
Adrm1	294.58	-0.0296306	0.0788346	-0.375857	0.707023	0.998432
Adsl	317.066	-0.105293	0.0773558	-1.36115	0.173467	0.998432
Adss	411.289	-0.0825506	0.0660729	-1.24939	0.211524	0.998432
Aebp1	146.243	0.155797	0.103596	1.50389	0.132609	0.998432
Aebp2	86.2139	-0.17024	0.0990031	-1.71954	0.0855155	0.998432
Aen	69.7969	-0.106633	0.1015	-1.05057	0.293458	0.998432
Aes	1658.95	0.0805399	0.0577543	1.39453	0.163159	0.998432
Afap1	111.756	-0.0136939	0.0934577	-0.146525	0.883507	0.998432
Afap1l2	78.3136	0.0342039	0.101678	0.336396	0.736572	0.998432
Aff4	1759.33	0.0429524	0.0450986	0.952411	0.340888	0.998432
Afg3l1	113.508	0.0245428	0.0959865	0.25569	0.79819	0.998432
Afg3l2	432.812	-0.0861247	0.0734272	-1.17293	0.240826	0.998432
Aftph	533.969	0.0208462	0.0580889	0.358868	0.719694	0.998432
Aga	103.688	-0.00373723	0.100909	-0.0370358	0.970456	0.998432
Agap1	715.38	0.0344103	0.0541372	0.635612	0.525029	0.998432
Agap2	7119.62	0.0290117	0.0502168	0.577729	0.563447	0.998432
Agap3	815.029	-0.026629	0.0739321	-0.360182	0.718711	0.998432
Agbl5	81.5466	-0.172932	0.0964593	-1.7928	0.0730056	0.998432
Agfg1	282.687	0.0841885	0.0732986	1.14857	0.250734	0.998432
Agfg2	255.081	-0.0880012	0.0811587	-1.08431	0.278227	0.998432
Agl	473.91	-0.004324	0.096428	-0.0448417	0.964233	0.998432
Ago1	659.043	-0.0714648	0.0572633	-1.248	0.21203	0.998432
Ago2	213.457	-0.0443108	0.0947708	-0.467558	0.640101	0.998432
Ago3	77.2388	0.0263481	0.102377	0.257364	0.796897	0.998432
Agpat1	547.656	-0.0547686	0.0675642	-0.810616	0.417586	0.998432
Agpat3	1563.54	-0.0502515	0.0544372	-0.923109	0.35595	0.998432
Agpat4	227.885	-0.00646102	0.0921588	-0.0701075	0.944108	0.998432
Agpat5	218.09	-0.0935679	0.0791994	-1.18142	0.237435	0.998432
Agpat6	431.56	-0.0816188	0.0653721	-1.24853	0.211838	0.998432
Agps	123.066	-0.0391412	0.0947811	-0.412965	0.679633	0.998432
Agrn	1502.65	-0.0335911	0.0504167	-0.66627	0.505238	0.998432
Agt	578.363	-0.0521618	0.0943945	-0.552593	0.580542	0.998432
Agtpbp1	1405.92	0.0487096	0.0684198	0.711923	0.476513	0.998432
Agtrap	71.6454	0.181559	0.098493	1.84337	0.0652749	0.998432
Ahctf1	605.638	0.114558	0.0727778	1.57409	0.115468	0.998432
Ahcy	142.493	-0.0605562	0.088647	-0.683116	0.494534	0.998432
Ahcyl1	2332.16	-0.0106277	0.064512	-0.164739	0.869149	0.998432
Ahcyl2	768.362	-0.0953619	0.0531953	-1.79268	0.0730246	0.998432
Ahdc1	347.349	0.00473554	0.0893111	0.053023	0.957714	0.998432
Ahi1	973.577	0.129241	0.0728931	1.77303	0.0762242	0.998432
Ahsa1	480.14	0.0400494	0.0757107	0.52898	0.59682	0.998432
Ahsa2	149.293	0.00568645	0.0881194	0.0645311	0.948547	0.998432
Aida	320.504	0.0738302	0.0747546	0.987634	0.323332	0.998432
Aif1	96.3396	-0.0127679	0.0974021	-0.131084	0.895709	0.998432
Aif1l	68.5221	0.136695	0.101926	1.34111	0.179883	0.998432
Aifm1	136.585	-0.083497	0.0894143	-0.933822	0.350396	0.998432
Aifm2	89.3094	-0.0867157	0.0977168	-0.887419	0.374854	0.998432
Aifm3	320.88	0.140754	0.0928272	1.5163	0.129442	0.998432
Aig1	242.329	0.129518	0.0907653	1.42696	0.153591	0.998432
Aimp1	128.966	-0.022957	0.0879697	-0.260965	0.794119	0.998432
Aimp2	86.2136	-0.133281	0.0953461	-1.39787	0.162152	0.998432
Aip	164.336	-0.107914	0.0879634	-1.2268	0.219897	0.998432
Ajap1	236.492	0.00345133	0.0769198	0.0448692	0.964212	0.998432
Ak1	170.359	-0.0296078	0.0905715	-0.326899	0.743744	0.998432
Ak3	145.251	-0.0694241	0.092029	-0.754373	0.450625	0.998432
Ak4	58.6002	0.0437939	0.102996	0.4252	0.670691	0.998432
Ak7	73.0573	0.100805	0.0566862	1.7783	0.0753546	0.998432
Akap1	314.318	0.0368513	0.0916085	0.402269	0.687486	0.998432
Akap10	152.334	-0.0570426	0.0962255	-0.592801	0.553314	0.998432
Akap11	2590.15	-0.0168314	0.0756848	-0.222388	0.824012	0.998432
Akap17a	358.635	0.0695977	0.076094	0.914628	0.360387	0.998432
Akap2	351.532	-0.110397	0.0721652	-1.52978	0.126071	0.998432
Akap5	878.881	-0.043674	0.101136	-0.431832	0.665863	0.998432
Akap6	1219.4	0.0348383	0.0749841	0.464608	0.642212	0.998432
Akap8	693.794	-0.0643212	0.0768819	-0.836623	0.402804	0.998432
Akap8l	981.878	0.0361792	0.0644946	0.560965	0.574822	0.998432
Akap9	1389.8	0.00247662	0.0758048	0.032671	0.973937	0.998432
Akirin1	385.602	0.0554623	0.0651741	0.850986	0.394777	0.998432
Akirin2	380.884	0.0334956	0.0728731	0.459642	0.645773	0.998432
Akr1a1	1623.31	0.0502698	0.0522947	0.961278	0.336413	0.998432
Akr1b1	125.637	-0.0362773	0.0893622	-0.405958	0.684773	0.998432
Akr1e2	58.027	0.0183923	0.100791	0.182479	0.855206	0.998432
Akt1	538.595	-0.0116811	0.0639545	-0.182648	0.855075	0.998432
Akt1s1	158.048	0.103711	0.0905217	1.14571	0.251917	0.998432
Akt2	219.73	-0.00996016	0.0830128	-0.119983	0.904496	0.998432
Akt3	337.438	0.0917871	0.0883477	1.03893	0.298837	0.998432
Aktip	464.216	0.0901678	0.0654775	1.37708	0.168487	0.998432
Alad	54.694	-0.0968355	0.102256	-0.946993	0.343642	0.998432
Alas1	141.418	0.0243889	0.0908386	0.268486	0.788325	0.998432
Alcam	1403.26	-0.107923	0.0929356	-1.16126	0.245535	0.998432
Aldh16a1	101.481	-0.123438	0.0975823	-1.26496	0.205885	0.998432
Aldh1b1	79.9208	-0.120125	0.099341	-1.20922	0.22658	0.998432
Aldh1l1	138.63	-0.0438974	0.10092	-0.434972	0.663583	0.998432
Aldh2	466.38	0.00615157	0.0807147	0.0762138	0.939249	0.998432
Aldh3a2	371.39	0.0167651	0.0828036	0.202468	0.839551	0.998432
Aldh5a1	1543.03	-0.0256335	0.0585554	-0.437765	0.661557	0.998432
Aldh6a1	709.58	0.00851848	0.0592366	0.143804	0.885655	0.998432
Aldh7a1	298.983	-0.0110462	0.080338	-0.137497	0.890638	0.998432
Aldoa	2535.2	-0.0144185	0.0457596	-0.315093	0.752691	0.998432
Aldoart2	86.7844	-0.0912403	0.0975712	-0.935115	0.349729	0.998432
Aldoc	4699.44	-0.0252342	0.0622368	-0.405454	0.685144	0.998432
Alg1	54.0888	-0.0520007	0.103308	-0.503355	0.614715	0.998432
Alg10	111.346	-0.0102243	0.0936741	-0.109148	0.913085	0.998432
Alg11	170.532	-0.024995	0.0966379	-0.258646	0.795909	0.998432
Alg12	61.9863	0.0375588	0.102256	0.367302	0.713394	0.998432
Alg13	55.4477	0.0181471	0.103274	0.175719	0.860515	0.998432
Alg14	63.1554	0.0834583	0.103467	0.806619	0.419886	0.998432
Alg2	756.704	-0.0225924	0.0651328	-0.346867	0.728692	0.998432
Alg3	73.5343	-0.0562609	0.100335	-0.560733	0.57498	0.998432
Alg5	58.2126	0.031334	0.103586	0.302492	0.762277	0.998432
Alg6	58.7901	0.0091969	0.10167	0.0904582	0.927923	0.998432
Alg8	55.2964	0.0153733	0.103243	0.148903	0.88163	0.998432
Alg9	117.04	0.0596345	0.0970822	0.614268	0.539038	0.998432
Alk	130.644	0.0780794	0.0922308	0.846566	0.397237	0.998432
Alkbh1	117.47	-0.122618	0.0928561	-1.32051	0.186664	0.998432
Alkbh3	113.271	-0.165492	0.0910263	-1.81807	0.0690531	0.998432
Alkbh5	100.055	-0.0310384	0.0931227	-0.333306	0.738903	0.998432
Alkbh7	57.9266	0.00818908	0.102212	0.0801185	0.936143	0.998432
Alkbh8	58.466	0.0226438	0.102475	0.22097	0.825116	0.998432
Alms1	415.551	0.0347292	0.0756501	0.459076	0.646179	0.998432
Als2	229.545	-0.0992019	0.0794199	-1.24908	0.211635	0.998432
Alyref	169.383	0.059836	0.0907179	0.659583	0.509522	0.998432
Amacr	97.0275	0.0791412	0.0958767	0.825448	0.409117	0.998432
Ambra1	418.003	-0.0476199	0.06575	-0.724257	0.468908	0.998432
Amd1	902.479	0.0270591	0.054497	0.496524	0.619525	0.998432
Amigo1	125.438	-0.154543	0.0911115	-1.69619	0.0898493	0.998432
Amigo2	118.288	0.00583893	0.102976	0.0567017	0.954783	0.998432
Ammecr1l	300.125	-0.0966526	0.0779052	-1.24064	0.214738	0.998432
Amn1	92.3313	0.165918	0.0989539	1.67672	0.0935975	0.998432
Ampd2	520.348	0.0380348	0.0616211	0.617237	0.537079	0.998432
Ampd3	369.618	0.0725191	0.0662969	1.09385	0.274019	0.998432
Amt	196.572	-0.026753	0.0792678	-0.337501	0.735739	0.998432
Amz1	54.8129	-0.0597843	0.102363	-0.584039	0.559194	0.998432
Amz2	735.267	0.0245298	0.0552439	0.444028	0.657022	0.998432
Anapc1	539.487	0.0295015	0.0766861	0.384705	0.700456	0.998432
Anapc11	151.044	-0.045064	0.0913799	-0.493149	0.621907	0.998432
Anapc13	95.7681	-0.115505	0.0986204	-1.17121	0.241515	0.998432
Anapc15	77.0037	0.114883	0.0979302	1.17311	0.240752	0.998432
Anapc2	424.677	-0.00250478	0.0737149	-0.0339793	0.972894	0.998432
Anapc4	359.494	0.0743736	0.0639015	1.16388	0.244473	0.998432
Anapc5	1233.22	0.00973783	0.0514696	0.189196	0.849939	0.998432
Anapc7	196.849	-0.0206723	0.0795328	-0.259922	0.794924	0.998432
Angel1	87.7111	-0.153721	0.0985191	-1.56032	0.118684	0.998432
Angel2	365.116	0.00946896	0.0698975	0.135469	0.892241	0.998432
Ank1	190.106	-0.0971563	0.0947871	-1.025	0.305365	0.998432
Ankfy1	844.835	-0.0287378	0.0565252	-0.508407	0.611168	0.998432
Ankh	583.894	0.0226044	0.0684171	0.330391	0.741104	0.998432
Ankhd1	547.818	-0.00252894	0.0606095	-0.0417252	0.966718	0.998432
Ankib1	529.707	-0.0733285	0.0688671	-1.06478	0.286974	0.998432
Ankmy2	447.397	-0.118931	0.070901	-1.67742	0.0934605	0.998432
Ankrd12	724.966	-0.075444	0.0650404	-1.15996	0.246067	0.998432
Ankrd13a	352.446	0.0156219	0.0781392	0.199924	0.84154	0.998432
Ankrd13c	81.9684	-0.0305376	0.0965702	-0.316221	0.751834	0.998432
Ankrd13d	377.929	-0.0454054	0.0770911	-0.588983	0.555873	0.998432
Ankrd17	1239.1	0.0665886	0.0563552	1.18159	0.237369	0.998432
Ankrd29	83.7254	0.00343915	0.101255	0.0339652	0.972905	0.998432
Ankrd32	88.2402	-0.0180398	0.0964866	-0.186966	0.851687	0.998432
Ankrd34a	313.576	-0.0339319	0.0723602	-0.468931	0.639119	0.998432
Ankrd34b	161.183	-0.151289	0.0921588	-1.64161	0.100671	0.998432
Ankrd40	434.992	-0.0263088	0.0740573	-0.35525	0.722403	0.998432
Ankrd42	105.34	0.0662735	0.102783	0.644791	0.519062	0.998432
Ankrd44	138.946	0.100936	0.0937581	1.07656	0.281678	0.998432
Ankrd46	906.879	-0.0675612	0.0571893	-1.18136	0.23746	0.998432
Ankrd49	81.8018	0.0705161	0.10049	0.701724	0.482851	0.998432
Ankrd50	177.28	-0.0182811	0.0884101	-0.206776	0.836185	0.998432
Ankrd52	195.305	-0.0593743	0.0891846	-0.665747	0.505573	0.998432
Ankrd54	61.287	-0.0145308	0.100844	-0.144092	0.885427	0.998432
Ankrd6	526.886	0.0929384	0.0817811	1.13643	0.255777	0.998432
Anks1a	171.018	-0.0477966	0.0930817	-0.513491	0.607608	0.998432
Anks1b	1195.17	-0.0133844	0.0639079	-0.209433	0.83411	0.998432
Anks3	256.682	-0.0180052	0.0793891	-0.226797	0.820582	0.998432
Anks6	76.8715	-0.133377	0.102149	-1.30572	0.191649	0.998432
Ankzf1	284.914	0.0461347	0.0856493	0.538646	0.590131	0.998432
Ano4	173.874	-0.03656	0.0970808	-0.376593	0.706476	0.998432
Ano6	174.325	-0.0837585	0.0968269	-0.865034	0.38702	0.998432
Anp32a	74.9852	-0.0752398	0.103255	-0.72868	0.466197	0.998432
Anp32b	419.479	-0.137506	0.0880303	-1.56203	0.118281	0.998432
Anp32e	482.141	-0.0401339	0.0783991	-0.511918	0.608708	0.998432
Antxr1	56.8442	0.126852	0.102898	1.23279	0.217654	0.998432
Anxa11	297.898	0.106857	0.0984043	1.08589	0.277525	0.998432
Anxa3	323.45	-0.0203905	0.0822467	-0.247919	0.804197	0.998432
Anxa4	65.1801	0.102937	0.102936	1.00001	0.317306	0.998432
Anxa5	304.676	0.0423028	0.0820715	0.515439	0.606246	0.998432
Anxa6	493.819	-0.0102508	0.0668944	-0.153239	0.87821	0.998432
Anxa7	204.909	0.0121314	0.0817797	0.148342	0.882073	0.998432
Aox1	116.313	0.0260794	0.100509	0.259472	0.795271	0.998432
Ap1ar	463.199	0.0119578	0.0612689	0.195168	0.845261	0.998432
Ap1b1	706.343	-0.0698215	0.0636277	-1.09734	0.272491	0.998432
Ap1g1	355.678	0.0472355	0.0865226	0.545932	0.585112	0.998432
Ap1m1	325.043	0.0869756	0.0775294	1.12184	0.26193	0.998432
Ap1s1	757.695	-0.0161107	0.0759889	-0.212015	0.832096	0.998432
Ap1s2	562.185	-0.17239	0.0939917	-1.83409	0.0666401	0.998432
Ap2a1	819.748	-0.0441333	0.0578563	-0.762808	0.445578	0.998432
Ap2a2	1266.47	0.127163	0.0790145	1.60936	0.107537	0.998432
Ap2b1	144.769	0.0602673	0.0905484	0.665581	0.505679	0.998432
Ap2m1	2574.14	-0.0521192	0.0409521	-1.27269	0.203129	0.998432
Ap2s1	259.639	0.122565	0.0852839	1.43714	0.150678	0.998432
Ap3b1	187.616	-0.123382	0.0931835	-1.32407	0.185478	0.998432
Ap3d1	1565.95	-0.0220676	0.060157	-0.366833	0.713744	0.998432
Ap3m1	259.096	-0.0157591	0.0771456	-0.204278	0.838137	0.998432
Ap3m2	239.746	-0.0562143	0.0783138	-0.717809	0.472875	0.998432
Ap3s1	138.975	0.0446562	0.0992452	0.449959	0.65274	0.998432
Ap3s2	167.415	-0.0319894	0.084609	-0.378085	0.705368	0.998432
Ap4b1	128.859	-0.103857	0.0877463	-1.18361	0.236568	0.998432
Ap4m1	88.0599	0.0913827	0.0940742	0.97139	0.331354	0.998432
Ap4s1	80.8268	0.0799936	0.0973565	0.821657	0.411272	0.998432
Ap5m1	164.196	0.0237498	0.0899491	0.264036	0.791752	0.998432
Ap5z1	174.845	-0.127968	0.0879986	-1.45421	0.145889	0.998432
Apaf1	135.791	-0.0131271	0.090241	-0.145468	0.884342	0.998432
Apba1	561.287	0.0832625	0.0693228	1.20108	0.229719	0.998432
Apba2	542.001	0.0346832	0.0843501	0.411182	0.680939	0.998432
Apba3	53.7897	0.0181683	0.102599	0.17708	0.859445	0.998432
Apbb1	1195.89	0.0172703	0.0642028	0.268996	0.787933	0.998432
Apbb1ip	59.8013	0.00798835	0.100963	0.0791218	0.936936	0.998432
Apbb3	269.902	0.0250634	0.07595	0.329998	0.741401	0.998432
Apc	2687.48	0.077554	0.0628674	1.23361	0.217347	0.998432
Apc2	954.678	-0.00793357	0.0625927	-0.126749	0.899139	0.998432
Apeh	230.048	-0.111344	0.0758975	-1.46704	0.142366	0.998432
Apex1	208.314	-0.0344137	0.080646	-0.426725	0.669579	0.998432
Aph1a	236.063	-0.0348854	0.078509	-0.444349	0.65679	0.998432
Api5	637.942	-0.0377667	0.0750042	-0.503528	0.614593	0.998432
Apitd1	66.7286	0.133458	0.102667	1.29991	0.193631	0.998432
Apln	286.349	-0.0963431	0.0780665	-1.23412	0.21716	0.998432
Aplp1	4605.48	-0.0659979	0.0459593	-1.43601	0.151	0.998432
Aplp2	3406.28	0.00643375	0.0420452	0.15302	0.878383	0.998432
Apmap	224.675	-0.0536865	0.0799842	-0.671214	0.502084	0.998432
Apoa1bp	170.083	-0.0294028	0.08249	-0.356441	0.72151	0.998432
Apod	421.619	-0.00638891	0.0973975	-0.0655962	0.947699	0.998432
Apoe	10909.4	0.00582449	0.0699728	0.0832393	0.933661	0.998432
Apold1	170.567	0.0276706	0.0646228	0.428186	0.668516	0.998432
Apoo	95.2516	-0.10341	0.100875	-1.02512	0.305305	0.998432
App	4337.78	-0.0206582	0.0660637	-0.312702	0.754507	0.998432
Appbp2	546.064	-0.0268192	0.0661147	-0.405647	0.685002	0.998432
Appl2	315.871	-0.0325599	0.0740393	-0.439765	0.660107	0.998432
Aprt	98.6145	0.0235276	0.0977365	0.240725	0.809769	0.998432
Aptx	57.4287	0.0928984	0.103165	0.900485	0.367862	0.998432
Aqp4	4687.55	0.00270105	0.0642249	0.0420561	0.966454	0.998432
Aqr	386.563	0.0200428	0.0814151	0.246181	0.805542	0.998432
Arap2	639.736	0.133283	0.0804941	1.65581	0.0977613	0.998432
Arc	521.539	0.0429953	0.0854944	0.502902	0.615033	0.998432
Arel1	834.031	-0.130283	0.0793861	-1.64113	0.100769	0.998432
Arf1	854.739	0.0552588	0.0664894	0.831092	0.405921	0.998432
Arf2	178.838	-0.0385247	0.0871465	-0.442069	0.65844	0.998432
Arf3	221.544	-0.0591574	0.0824156	-0.717794	0.472884	0.998432
Arf4	528.225	0.0543442	0.0612799	0.88682	0.375176	0.998432
Arf5	560.431	0.0376057	0.0598665	0.628159	0.5299	0.998432
Arf6	115.805	0.0198235	0.0910931	0.217618	0.827727	0.998432
Arfgap1	350.572	-0.0743461	0.0746715	-0.995643	0.319424	0.998432
Arfgap2	442.466	-0.0452763	0.0797607	-0.567652	0.570272	0.998432
Arfgap3	135.01	0.0462406	0.0883779	0.523215	0.600825	0.998432
Arfgef1	758.891	0.028747	0.0758804	0.378847	0.704802	0.998432
Arfgef2	298.602	-0.0284156	0.0822815	-0.345347	0.729834	0.998432
Arfip1	88.3062	0.0956253	0.0964691	0.991253	0.321562	0.998432
Arfip2	337.323	-0.00806077	0.0743742	-0.108381	0.913693	0.998432
Arfrp1	102.848	-0.0795052	0.0974531	-0.81583	0.414597	0.998432
Arg2	55.2398	0.0480326	0.103181	0.465518	0.64156	0.998432
Arglu1	1034.06	-0.133972	0.0743943	-1.80083	0.071729	0.998432
Arhgap1	312.673	0.00635368	0.0773456	0.0821466	0.93453	0.998432
Arhgap12	322.442	0.0579566	0.0864108	0.67071	0.502405	0.998432
Arhgap17	88.6859	0.0931159	0.0960804	0.969146	0.332473	0.998432
Arhgap18	204.891	0.123917	0.092638	1.33765	0.18101	0.998432
Arhgap20	384.572	-0.0222932	0.0883496	-0.252329	0.800787	0.998432
Arhgap21	1410.31	0.108441	0.0843309	1.28589	0.198481	0.998432
Arhgap25	64.5057	0.102135	0.103471	0.987093	0.323597	0.998432
Arhgap26	181.404	0.0435674	0.0955503	0.455963	0.648417	0.998432
Arhgap29	119.669	-0.127329	0.100511	-1.26682	0.205219	0.998432
Arhgap31	108.195	0.0217014	0.0994653	0.218181	0.827288	0.998432
Arhgap35	1078.85	0.0108132	0.0642219	0.168373	0.86629	0.998432
Arhgap39	330.652	-0.0399089	0.077211	-0.516882	0.605239	0.998432
Arhgap4	91.8849	0.131067	0.100276	1.30707	0.19119	0.998432
Arhgdia	1570.53	0.0383534	0.049266	0.778496	0.436276	0.998432
Arhgdib	56.0059	-0.116196	0.103615	-1.12142	0.262111	0.998432
Arhgef1	315.156	0.0304197	0.0929746	0.327183	0.74353	0.998432
Arhgef11	500.423	0.013332	0.0738262	0.180587	0.856692	0.998432
Arhgef12	911.771	0.023048	0.0608423	0.378816	0.704825	0.998432
Arhgef18	246.25	0.104581	0.0824372	1.26862	0.204577	0.998432
Arhgef19	57.7841	0.0382143	0.103514	0.369169	0.712002	0.998432
Arhgef2	675.741	-0.00789375	0.0804565	-0.0981121	0.921843	0.998432
Arhgef28	178.507	0.134897	0.103621	1.30183	0.192973	0.998432
Arhgef3	410.793	0.0855894	0.0701505	1.22008	0.222434	0.998432
Arhgef40	325.674	-0.0658641	0.0793072	-0.830493	0.40626	0.998432
Arhgef6	56.3117	-0.0593498	0.102836	-0.577132	0.563851	0.998432
Arhgef7	578.582	-0.0357644	0.0777678	-0.459887	0.645597	0.998432
Arhgef9	1591.22	-0.0346896	0.0707169	-0.490542	0.623751	0.998432
Arid1a	1158.35	-0.0757635	0.0521049	-1.45406	0.14593	0.998432
Arid3b	60.5874	-0.148815	0.101447	-1.46692	0.142397	0.998432
Arid5b	111.152	0.0746424	0.100666	0.741482	0.458401	0.998432
Arih1	654.916	-0.00263349	0.0755047	-0.0348785	0.972177	0.998432
Arih2	371.16	-0.0670639	0.0711412	-0.942687	0.345841	0.998432
Arl1	252.436	-0.0106707	0.0811799	-0.131446	0.895423	0.998432
Arl13b	183.717	0.0781156	0.0931681	0.838437	0.401785	0.998432
Arl14ep	203.165	-0.0113645	0.0833689	-0.136316	0.891571	0.998432
Arl2	188.166	-0.11719	0.0891622	-1.31434	0.18873	0.998432
Arl3	532.502	-0.0106512	0.0760916	-0.139979	0.888676	0.998432
Arl4a	116.179	0.118911	0.0923454	1.28768	0.197857	0.998432
Arl4d	105.547	0.0129418	0.10353	0.125005	0.90052	0.998432
Arl5b	83.0006	0.153535	0.101345	1.51497	0.12978	0.998432
Arl6	103.129	-0.0238011	0.101702	-0.234028	0.814963	0.998432
Arl6ip1	1343.31	0.0110058	0.058062	0.189553	0.849659	0.998432
Arl6ip4	219.368	0.108286	0.0776433	1.39466	0.163117	0.998432
Arl6ip5	221.23	0.0138914	0.0831456	0.167074	0.867312	0.998432
Arl6ip6	66.2471	0.143628	0.0998475	1.43848	0.150299	0.998432
Arl8a	725.132	-0.0173351	0.058748	-0.295076	0.767936	0.998432
Arl8b	1498.46	0.00519622	0.0482879	0.107609	0.914306	0.998432
Armc1	313.507	-0.126676	0.0733496	-1.72702	0.0841637	0.998432
Armc10	152.02	0.00569255	0.0886333	0.0642258	0.94879	0.998432
Armc5	201.374	0.072994	0.0886361	0.823524	0.41021	0.998432
Armc7	53.6185	0.17031	0.10215	1.66724	0.0954662	0.998432
Armc8	345.915	-0.0352956	0.0710695	-0.496635	0.619446	0.998432
Armc9	245.594	0.00258796	0.079496	0.0325546	0.97403	0.998432
Armcx2	616.041	0.0788427	0.0622894	1.26575	0.205603	0.998432
Armcx3	843.637	0.028446	0.0778159	0.365556	0.714697	0.998432
Armcx6	68.7131	0.0669286	0.0997264	0.671122	0.502143	0.998432
Arnt	149.68	-0.147621	0.0994284	-1.48469	0.137625	0.998432
Arnt2	1930.54	-0.00719977	0.0682916	-0.105427	0.916037	0.998432
Arntl	221.214	0.104755	0.0904754	1.15783	0.246934	0.998432
Arpc1a	834.316	-0.0165885	0.0772104	-0.214848	0.829886	0.998432
Arpc2	1071.82	0.0633054	0.0535033	1.1832	0.236728	0.998432
Arpc3	356.996	0.0212811	0.0780862	0.272534	0.785212	0.998432
Arpc4	671.95	-0.00510842	0.0688062	-0.0742435	0.940817	0.998432
Arpc5l	69.7095	0.0385188	0.103608	0.371773	0.710062	0.998432
Arpin	55.4457	0.0102907	0.102693	0.100209	0.920179	0.998432
Arpp21	4706.81	-0.0244276	0.0955986	-0.255522	0.79832	0.998432
Arrb1	302.901	0.0215177	0.0769942	0.279472	0.779882	0.998432
Arrb2	77.4695	-0.108249	0.102149	-1.05972	0.289273	0.998432
Arrdc2	71.5425	0.189714	0.100025	1.89668	0.0578704	0.998432
Arrdc3	68.8579	-0.00878133	0.103551	-0.0848022	0.932419	0.998432
Arsa	161.017	-0.0183454	0.0885976	-0.207064	0.835959	0.998432
Arsb	313.488	0.00451277	0.0809773	0.0557288	0.955558	0.998432
Art3	70.4579	0.0796128	0.0989313	0.804728	0.420977	0.998432
Arv1	76.223	0.0107557	0.0996811	0.107901	0.914074	0.998432
Arvcf	202.961	0.0741932	0.0852744	0.870052	0.384272	0.998432
Arx	129.43	0.135571	0.10089	1.34375	0.179031	0.998432
As3mt	69.3939	-0.157375	0.101379	-1.55234	0.12058	0.998432
Asah1	328.13	0.00748868	0.0744832	0.100542	0.919914	0.998432
Asah2	88.8458	-0.0472162	0.102132	-0.462306	0.643862	0.998432
Asap1	357.132	0.0193584	0.0847564	0.2284	0.819335	0.998432
Asb1	125.31	0.15154	0.0908248	1.66849	0.0952185	0.998432
Asb13	82.9743	-0.158553	0.097593	-1.62464	0.104239	0.998432
Asb3	114.563	0.0348462	0.0896554	0.388668	0.697521	0.998432
Asb6	104.951	-0.0619709	0.0931951	-0.664958	0.506077	0.998432
Asb8	339.691	0.0377147	0.0686847	0.549099	0.582937	0.998432
Ascc1	74.1065	0.0190671	0.099988	0.190694	0.848766	0.998432
Ascc2	87.146	-0.0564109	0.0996357	-0.566171	0.571277	0.998432
Ascc3	229.217	-0.0911269	0.0862949	-1.05599	0.290971	0.998432
Asf1a	131.638	0.00297796	0.0911964	0.0326543	0.97395	0.998432
Ash1l	1944.82	-0.03155	0.0673685	-0.46832	0.639556	0.998432
Ash2l	248.358	-0.0634505	0.0841615	-0.753914	0.450901	0.998432
Asic1	752.785	-0.075902	0.0805245	-0.942595	0.345888	0.998432
Asic2	206.779	0.0507289	0.0938422	0.540577	0.588799	0.998432
Asic4	310.989	-0.0702952	0.100824	-0.697205	0.485674	0.998432
Asl	59.6514	0.0178284	0.100177	0.177969	0.858747	0.998432
Asmtl	79.1652	0.0101567	0.101339	0.100224	0.920166	0.998432
Asna1	298.126	-0.0419872	0.0828531	-0.506766	0.612319	0.998432
Asns	184.787	-0.0722244	0.0895447	-0.806574	0.419912	0.998432
Asnsd1	207.684	-0.0223694	0.0819948	-0.272815	0.784995	0.998432
Aspa	85.0759	0.187633	0.103364	1.81527	0.0694832	0.998432
Asphd2	189.406	-0.0985745	0.0921089	-1.0702	0.284531	0.998432
Asrgl1	449.83	-0.0549261	0.0788232	-0.696827	0.485911	0.998432
Ass1	87.1845	-0.055975	0.0992363	-0.564058	0.572715	0.998432
Astn1	1625.95	-0.00991938	0.0817892	-0.12128	0.903469	0.998432
Astn2	119.307	0.113092	0.0927243	1.21966	0.222594	0.998432
Asun	183.737	-0.0555976	0.0888179	-0.625973	0.531333	0.998432
Atad1	604.303	-0.0615343	0.0610097	-1.0086	0.313167	0.998432
Atad2	91.029	0.120401	0.100258	1.20092	0.229783	0.998432
Atad3a	162.631	-0.0959093	0.0874902	-1.09623	0.272979	0.998432
Atat1	154.796	-0.0420113	0.0831436	-0.505286	0.613358	0.998432
Atcay	819.21	-0.10473	0.0721474	-1.45162	0.146608	0.998432
Ate1	93.6208	0.0506582	0.0999844	0.506661	0.612392	0.998432
Atf1	119.841	-0.0460097	0.0906616	-0.507488	0.611813	0.998432
Atf2	318.601	0.0483404	0.0944885	0.5116	0.608931	0.998432
Atf4	639.056	0.0194603	0.0710335	0.27396	0.784115	0.998432
Atf6	195.586	0.0949495	0.0905858	1.04817	0.294559	0.998432
Atf6b	350.55	-0.0371067	0.0841993	-0.440701	0.65943	0.998432
Atf7	73.1588	0.114454	0.102902	1.11225	0.266029	0.998432
Atg101	124.696	-0.00930737	0.0909459	-0.10234	0.918487	0.998432
Atg12	545.237	-0.098171	0.0664194	-1.47805	0.139395	0.998432
Atg13	472.773	-0.104571	0.0604564	-1.72969	0.0836853	0.998432
Atg14	139.053	-0.155711	0.0915462	-1.7009	0.0889623	0.998432
Atg16l1	504.499	-0.0334827	0.0660131	-0.507213	0.612005	0.998432
Atg2a	332.276	0.0290457	0.0841011	0.345367	0.729819	0.998432
Atg3	237.948	0.0931711	0.0834527	1.11645	0.264228	0.998432
Atg4al1	91.0921	0.0956122	0.0991029	0.964777	0.334657	0.998432
Atg4b	242.397	-0.0916041	0.0791494	-1.15736	0.247127	0.998432
Atg4c	149.221	0.0203866	0.0950354	0.214516	0.830145	0.998432
Atg4d	130.21	-0.0715747	0.0903319	-0.792352	0.428155	0.998432
Atg5	84.1141	-0.0943306	0.0958255	-0.984399	0.324919	0.998432
Atg7	55.5968	0.0713775	0.103573	0.689152	0.490728	0.998432
Atg9a	686.356	-0.0855903	0.0693322	-1.2345	0.217018	0.998432
Atic	134.919	0.0988518	0.0930728	1.06209	0.288194	0.998432
Atl1	770.396	-0.0364876	0.0691021	-0.528025	0.597482	0.998432
Atl2	287.382	-0.0627221	0.0732607	-0.85615	0.391915	0.998432
Atl3	60.5223	0.128583	0.102401	1.25568	0.209233	0.998432
Atm	210.484	-0.0240673	0.0802737	-0.299815	0.764318	0.998432
Atmin	85.9104	-0.085626	0.0997902	-0.85806	0.390859	0.998432
Atox1	61.5841	0.105652	0.103097	1.02479	0.305463	0.998432
Atp10a	74.7572	-0.0171975	0.100313	-0.171439	0.863879	0.998432
Atp11a	703.153	0.00736568	0.0637827	0.115481	0.908064	0.998432
Atp13a1	276.546	-0.0456965	0.0824128	-0.554484	0.579248	0.998432
Atp13a2	903.052	-0.0356198	0.0720717	-0.494227	0.621146	0.998432
Atp13a4	65.5952	0.069742	0.102854	0.678066	0.49773	0.998432
Atp13a5	98.7227	0.11663	0.0953829	1.22275	0.221423	0.998432
Atp1a1	2470.09	0.0463113	0.0902613	0.51308	0.607895	0.998432
Atp1a2	10989.4	0.0188807	0.0545595	0.346056	0.729301	0.998432
Atp1a3	9382.6	-0.103227	0.061317	-1.68349	0.0922793	0.998432
Atp1b1	7329.66	-0.0192207	0.0428082	-0.448995	0.653435	0.998432
Atp1b3	403.855	-0.0490065	0.0778026	-0.629883	0.528771	0.998432
Atp2a2	4788.89	0.0539303	0.0444775	1.21253	0.22531	0.998432
Atp2b1	2716.57	0.00544524	0.103181	0.0527735	0.957912	0.998432
Atp2b2	2272.82	-0.108033	0.0724775	-1.49057	0.136074	0.998432
Atp2b3	634.197	-0.0173753	0.0727394	-0.238871	0.811206	0.998432
Atp2b4	707.104	0.175781	0.101729	1.72793	0.0840005	0.998432
Atp2c1	1070.4	0.0407684	0.059305	0.687436	0.491808	0.998432
Atp5a1	2895.92	-0.0286315	0.0469916	-0.60929	0.542332	0.998432
Atp5b	5466.47	-0.0686261	0.0500739	-1.37049	0.170532	0.998432
Atp5c1	797.401	-0.0645476	0.0596415	-1.08226	0.279137	0.998432
Atp5d	420.318	0.0528423	0.0700635	0.754207	0.450725	0.998432
Atp5e	332.645	0.0158641	0.0807381	0.196488	0.844228	0.998432
Atp5g1	124.853	-0.0519322	0.0903858	-0.574561	0.565588	0.998432
Atp5g2	228.517	0.0747777	0.0850682	0.879033	0.379383	0.998432
Atp5g3	893.103	-0.0907118	0.0608976	-1.48958	0.136335	0.998432
Atp5h	306.336	0.115195	0.0724634	1.58971	0.111901	0.998432
Atp5i	550.165	0.00467679	0.0653397	0.0715765	0.942939	0.998432
Atp5j	421.037	0.0946972	0.0760233	1.24563	0.212899	0.998432
Atp5j2	252.065	0.0877622	0.0824654	1.06423	0.287224	0.998432
Atp5l	472.488	0.00963318	0.0788369	0.122191	0.902748	0.998432
Atp5o	661.058	0.00911639	0.0751035	0.121384	0.903387	0.998432
Atp5s	60.2172	0.0101985	0.102787	0.0992189	0.920964	0.998432
Atp5sl	209.413	-0.137399	0.0777565	-1.76705	0.07722	0.998432
Atp6ap1	1430.76	0.0231958	0.0492065	0.471398	0.637357	0.998432
Atp6ap1l	166.075	0.0196557	0.100406	0.195762	0.844796	0.998432
Atp6ap2	688.752	-0.0262063	0.078042	-0.335798	0.737023	0.998432
Atp6v0a1	2148.36	0.0112051	0.0599723	0.186837	0.851788	0.998432
Atp6v0a2	114.463	0.0832161	0.093394	0.891022	0.372917	0.998432
Atp6v0b	233.408	-0.0351124	0.0871689	-0.402809	0.687089	0.998432
Atp6v0c	2356.42	-0.0332466	0.0584117	-0.569177	0.569236	0.998432
Atp6v0d1	1306.35	-0.0126915	0.052037	-0.243894	0.807313	0.998432
Atp6v0e1	76.0027	0.164238	0.100944	1.62702	0.103733	0.998432
Atp6v0e2	584.698	0.00566141	0.0767298	0.0737838	0.941182	0.998432
Atp6v1a	1217.82	0.0067039	0.0600216	0.111691	0.911068	0.998432
Atp6v1b2	2730.92	-0.0501703	0.0445247	-1.1268	0.259828	0.998432
Atp6v1c1	1053.59	-0.0484515	0.0588634	-0.823118	0.410441	0.998432
Atp6v1d	1110.11	-0.0645597	0.0629807	-1.02507	0.30533	0.998432
Atp6v1e1	1264.03	-0.0354494	0.0511767	-0.692687	0.488506	0.998432
Atp6v1f	438.866	-0.0487705	0.0644049	-0.757248	0.448901	0.998432
Atp6v1g1	761.002	0.0247169	0.062858	0.393218	0.694158	0.998432
Atp6v1g2	1447.99	-0.0893548	0.0625383	-1.4288	0.153062	0.998432
Atp6v1h	511.065	-0.0797393	0.0721166	-1.1057	0.268857	0.998432
Atp7b	57.413	0.0860808	0.103165	0.834402	0.404055	0.998432
Atp8b2	537.172	-0.0206076	0.0640983	-0.3215	0.747832	0.998432
Atp9b	313.961	0.126775	0.0703182	1.80288	0.071407	0.998432
Atpaf1	287.089	-0.0212751	0.0726276	-0.292934	0.769573	0.998432
Atpaf2	88.6143	-0.0356427	0.100446	-0.354845	0.722705	0.998432
Atpif1	350.548	0.00470394	0.0764818	0.061504	0.950958	0.998432
Atraid	98.6898	0.0389208	0.100049	0.389018	0.697263	0.998432
Atrn	2263.83	-0.0137285	0.0547966	-0.250536	0.802173	0.998432
Atxn1	256.59	-0.0515505	0.0788777	-0.65355	0.513402	0.998432
Atxn10	742.501	-0.0105738	0.0668733	-0.158117	0.874364	0.998432
Atxn2l	1222.15	-0.0911734	0.0568679	-1.60325	0.10888	0.998432
Atxn3	170.951	-0.111099	0.0992938	-1.11889	0.263188	0.998432
Atxn7l3b	1316.61	-0.0136948	0.0638249	-0.214568	0.830104	0.998432
Auh	273.653	-0.028419	0.0743063	-0.382458	0.702122	0.998432
Aup1	215.015	-0.0233597	0.0891646	-0.261984	0.793333	0.998432
Aurkaip1	132.329	0.041646	0.0914622	0.455335	0.648868	0.998432
Axin2	114.095	0.0375078	0.0980185	0.38266	0.701972	0.998432
Axl	200.967	-0.105604	0.0899072	-1.17459	0.240158	0.998432
Azi2	165.935	-0.112677	0.0838334	-1.34406	0.178928	0.998432
Azin1	716.534	-0.0902105	0.0645026	-1.39855	0.161947	0.998432
Azin2	79.2899	-0.0168977	0.10105	-0.16722	0.867197	0.998432
B2m	1619.11	0.0632148	0.0750393	0.842422	0.399552	0.998432
B3galnt1	222.435	0.045462	0.0810997	0.56057	0.575091	0.998432
B3galnt2	240.113	-0.0692048	0.0942924	-0.733938	0.462986	0.998432
B3galt1	94.6968	-0.13986	0.0972755	-1.43777	0.150499	0.998432
B3galt2	172.548	0.0692984	0.100327	0.690729	0.489736	0.998432
B3galt5	212.226	-0.00757883	0.0912693	-0.0830381	0.933821	0.998432
B3galt6	55.5457	-0.143392	0.102986	-1.39234	0.16382	0.998432
B3gat2	76.5013	-0.0514985	0.100655	-0.511634	0.608907	0.998432
B3gat3	372.354	-0.0100134	0.0754275	-0.132755	0.894387	0.998432
B3gnt2	246.212	-0.080277	0.100018	-0.802622	0.422193	0.998432
B4galnt1	386.196	-0.0931331	0.0813793	-1.14443	0.252444	0.998432
B4galnt4	343.949	-0.0225629	0.0814381	-0.277056	0.781737	0.998432
B4galt2	214.832	-0.0903471	0.0825781	-1.09408	0.27392	0.998432
B4galt3	167.781	0.0947689	0.0854969	1.10845	0.267668	0.998432
B4galt4	80.1949	0.0138646	0.102134	0.13575	0.892019	0.998432
B4galt5	191.604	0.0170349	0.0815145	0.20898	0.834464	0.998432
B4galt6	636.158	-0.0564982	0.0670247	-0.842947	0.399258	0.998432
B4galt7	118.651	-0.0240865	0.094726	-0.254276	0.799283	0.998432
B9d2	68.5994	-0.0159673	0.102103	-0.156383	0.875731	0.998432
Baalc	516.562	0.150765	0.081738	1.8445	0.0651108	0.998432
Babam1	221.829	0.0210609	0.0827551	0.254497	0.799112	0.998432
Bace1	265.899	-0.0287931	0.0811973	-0.354606	0.722885	0.998432
Bad	114.259	0.0462751	0.0956606	0.483742	0.628569	0.998432
Bag1	197.679	-0.0873768	0.0853647	-1.02357	0.306039	0.998432
Bag2	53.6277	-0.047593	0.103319	-0.460641	0.645056	0.998432
Bag4	192.39	-0.0412753	0.0846755	-0.487453	0.625937	0.998432
Bag6	867.883	-0.0243398	0.065017	-0.374361	0.708136	0.998432
Bai1	2560.44	-0.0794006	0.0708436	-1.12079	0.262379	0.998432
Bai2	2084.55	-0.0624493	0.0572215	-1.09136	0.275114	0.998432
Bai3	801.356	0.00429067	0.0687875	0.0623758	0.950264	0.998432
Banf1	220.354	0.0407656	0.0833229	0.489248	0.624666	0.998432
Banp	132.468	-0.0186387	0.102647	-0.181581	0.855912	0.998432
Bap1	982.286	0.0767149	0.0559772	1.37047	0.170541	0.998432
Basp1	488.2	0.151342	0.099473	1.52144	0.12815	0.998432
Baz1b	1529.95	-0.0344475	0.0521988	-0.659928	0.5093	0.998432
Baz2a	509.011	-0.0552984	0.0646782	-0.854978	0.392563	0.998432
Baz2b	415.415	0.0554758	0.0760275	0.729681	0.465585	0.998432
Bbs1	259.869	-0.0675269	0.0987991	-0.683477	0.494305	0.998432
Bbs10	83.0433	0.00928093	0.0987476	0.0939864	0.92512	0.998432
Bbs2	236.191	0.0127939	0.0884198	0.144695	0.884951	0.998432
Bbs4	330.463	0.0143972	0.0826607	0.174172	0.861731	0.998432
Bbs5	100.02	-0.169311	0.096101	-1.76181	0.0781022	0.998432
Bbs7	143.966	0.102196	0.0909931	1.12311	0.261389	0.998432
Bc1	569.788	-0.0142957	0.043265	-0.330423	0.741081	0.998432
Bcam	66.0303	0.104072	0.100027	1.04044	0.298135	0.998432
Bcan	1586.18	0.0142353	0.0546259	0.260596	0.794404	0.998432
Bcap29	156.867	-0.107149	0.0924213	-1.15935	0.246314	0.998432
Bcap31	373.297	0.0581799	0.0683151	0.85164	0.394414	0.998432
Bcar1	243.478	-0.0706393	0.0764993	-0.923398	0.3558	0.998432
Bcar3	123.47	0.0549656	0.0888596	0.618567	0.536202	0.998432
Bcas1	989.78	-0.00844111	0.100824	-0.0837214	0.933278	0.998432
Bcas2	288.241	0.117293	0.0758219	1.54695	0.121875	0.998432
Bcat1	6618.18	-0.0589094	0.0561062	-1.04996	0.293735	0.998432
Bccip	138.444	-0.0768512	0.101683	-0.755792	0.449774	0.998432
Bckdha	194.7	-0.137658	0.0829676	-1.65918	0.0970797	0.998432
Bckdhb	110.342	0.0616157	0.097673	0.630836	0.528148	0.998432
Bckdk	113.164	0.101455	0.0962421	1.05417	0.291806	0.998432
Bcl10	108.007	-0.0723258	0.100374	-0.72056	0.47118	0.998432
Bcl11a	168.943	-0.150335	0.0854789	-1.75874	0.0786212	0.998432
Bcl11b	1082.67	-0.0754485	0.089503	-0.842972	0.399244	0.998432
Bcl2l1	209.488	-0.0424109	0.0898456	-0.472042	0.636897	0.998432
Bcl2l2	998.031	0.029609	0.0519688	0.569746	0.56885	0.998432
Bcl6	188.721	0.0713716	0.0933714	0.764384	0.444638	0.998432
Bcl7b	180.094	-0.0856392	0.0930193	-0.92066	0.357228	0.998432
Bcl9l	414.678	-0.0313555	0.0684068	-0.458369	0.646688	0.998432
Bclaf1	866.764	-0.0345455	0.0741237	-0.466052	0.641178	0.998432
Bcor	149.11	0.025244	0.0881268	0.286451	0.774533	0.998432
Bcorl1	153.276	0.0337699	0.0944052	0.357712	0.720559	0.998432
Bcs1l	65.518	-0.134928	0.10312	-1.30845	0.19072	0.998432
Bdh1	122.961	-0.0744253	0.100486	-0.740652	0.458904	0.998432
Becn1	577.036	0.0573218	0.0667941	0.858187	0.390789	0.998432
Begain	716.207	-0.0259151	0.0663873	-0.390362	0.696269	0.998432
Bend6	624.892	0.0251462	0.0574938	0.437372	0.661841	0.998432
Bet1	219.133	0.036164	0.0847675	0.426626	0.669652	0.998432
Bet1l	78.9071	-0.0113174	0.101125	-0.111915	0.91089	0.998432
Bex1	252.81	-0.0424845	0.0749572	-0.566783	0.570861	0.998432
Bex2	894.591	-0.0111261	0.0639075	-0.174097	0.861789	0.998432
Bex4	97.8852	-0.0791333	0.099797	-0.792943	0.427811	0.998432
Bfar	198.318	-0.0874348	0.0801961	-1.09026	0.275598	0.998432
Bhlhb9	375.371	0.0245517	0.0819181	0.29971	0.764398	0.998432
Bhlhe22	110.898	0.0711951	0.0645035	1.10374	0.269706	0.998432
Bhlhe40	258.641	-0.0441188	0.0975648	-0.4522	0.651125	0.998432
Bicd1	131.74	0.068212	0.0890512	0.765986	0.443684	0.998432
Bicd2	664.09	0.074493	0.063413	1.17473	0.240103	0.998432
Bin1	1262.66	-0.0528219	0.0539408	-0.979256	0.327454	0.998432
Bin2	58.6353	-0.095212	0.103621	-0.918849	0.358174	0.998432
Birc2	223.879	-0.025335	0.0780912	-0.324428	0.745614	0.998432
Birc6	1368.21	0.00883811	0.0584844	0.151119	0.879882	0.998432
Bivm	200.154	0.0375563	0.0892172	0.420953	0.673789	0.998432
Blcap	767.316	0.0062202	0.0742994	0.083718	0.933281	0.998432
Bles03	163.8	-0.0874352	0.0862146	-1.01416	0.310507	0.998432
Blmh	165.079	-0.0807321	0.0858785	-0.940074	0.34718	0.998432
Bloc1s1	84.8804	0.0297082	0.0970073	0.306247	0.759417	0.998432
Bloc1s2	171.104	-0.027033	0.0903476	-0.299211	0.764779	0.998432
Bloc1s5	127.909	-0.00320439	0.096975	-0.0330435	0.97364	0.998432
Blzf1	81.4875	-0.0746023	0.0987128	-0.755752	0.449798	0.998432
Bmi1	138.265	0.0539355	0.0937298	0.575437	0.564996	0.998432
Bmp1	173.021	-0.0217254	0.084281	-0.257773	0.796582	0.998432
Bmp6	58.1704	0.133322	0.103615	1.28671	0.198195	0.998432
Bmpr1a	244.836	0.0845513	0.0831432	1.01694	0.309184	0.998432
Bmpr1b	67.0105	0.0474323	0.103631	0.457702	0.647167	0.998432
Bmpr2	541.739	0.0211771	0.0778692	0.271957	0.785655	0.998432
Bms1	317.748	-0.132594	0.0778099	-1.70408	0.0883668	0.998432
Bmyc	89.0361	0.0296522	0.0992278	0.29883	0.76507	0.998432
Bnip1	62.9072	-0.0568954	0.103112	-0.551783	0.581097	0.998432
Bnip2	96.2978	0.0146587	0.0977311	0.14999	0.880773	0.998432
Bnip3	130.57	0.0239092	0.0957	0.249835	0.802715	0.998432
Bnip3l	834.344	0.0207886	0.0654192	0.317776	0.750655	0.998432
Bod1	149.084	-0.0422993	0.087577	-0.482995	0.629099	0.998432
Bok	93.78	0.0579173	0.0989704	0.585198	0.558414	0.998432
Bola3	69.245	-0.0436111	0.102077	-0.427239	0.669206	0.998432
Bop1	139.702	-0.0707263	0.0942186	-0.750662	0.452856	0.998432
Bpgm	452.662	-0.034857	0.0629746	-0.553509	0.579915	0.998432
Bphl	67.8124	-0.0263653	0.100607	-0.262061	0.793274	0.998432
Bpnt1	330.69	-0.0443944	0.0675252	-0.657449	0.510892	0.998432
Brap	225.12	-0.1257	0.0750967	-1.67385	0.0941607	0.998432
Brca2	54.0235	-0.00784301	0.10363	-0.0756825	0.939672	0.998432
Brcc3	161.08	-0.0579517	0.094086	-0.615944	0.537931	0.998432
Brd1	384.964	0.0689884	0.0677134	1.01883	0.308284	0.998432
Brd3	207.947	-0.095425	0.0780368	-1.22282	0.221397	0.998432
Brd4	866.132	-0.0136836	0.0660543	-0.207157	0.835887	0.998432
Brd7	335.592	0.0684815	0.0722125	0.948334	0.34296	0.998432
Brd8	373.311	-0.0816245	0.0714658	-1.14215	0.253393	0.998432
Brd9	269.974	0.0277484	0.0770879	0.359958	0.718878	0.998432
Bre	159.994	0.0244814	0.0953055	0.256873	0.797277	0.998432
Brf1	178.284	-0.035204	0.08407	-0.418746	0.675401	0.998432
Bri3	111.853	0.1443	0.0942531	1.53099	0.125773	0.998432
Brinp1	510.291	-0.0448552	0.086548	-0.51827	0.60427	0.998432
Brinp2	362.17	-0.0947195	0.098041	-0.966121	0.333984	0.998432
Brinp3	134.023	0.0537248	0.100953	0.532175	0.594604	0.998432
Brix1	207.684	0.102218	0.0962937	1.06152	0.288452	0.998432
Brk1	663.368	0.0525564	0.0742357	0.707966	0.478966	0.998432
Brms1l	79.9962	-0.0497293	0.100403	-0.495297	0.62039	0.998432
Brox	505.991	-0.0243144	0.0701759	-0.346478	0.728983	0.998432
Brpf1	225.034	-0.0678314	0.0827925	-0.819295	0.412618	0.998432
Brpf3	163.672	-0.0768707	0.0951437	-0.807942	0.419124	0.998432
Brsk1	2025.01	-0.00571652	0.0527158	-0.10844	0.913646	0.998432
Bscl2	212.309	-0.0881944	0.0807585	-1.09207	0.2748	0.998432
Bsdc1	411.377	0.0695785	0.0669227	1.03968	0.298487	0.998432
Bsg	1441.55	-0.0382469	0.0587891	-0.650578	0.515319	0.998432
Bsn	1924.59	0.0405785	0.0899982	0.450881	0.652075	0.998432
Bspry	77.2642	-0.162044	0.100196	-1.61727	0.10582	0.998432
Btaf1	429.724	0.0146519	0.0804467	0.182132	0.855479	0.998432
Btbd1	1666.98	0.0188175	0.05044	0.373067	0.709099	0.998432
Btbd10	289.675	-0.0408976	0.080775	-0.506315	0.612636	0.998432
Btbd3	730.597	-0.14769	0.0793971	-1.86014	0.0628655	0.998432
Btbd6	315.995	-0.0477608	0.0729782	-0.654452	0.51282	0.998432
Btbd7	175.387	0.0694575	0.0860225	0.807434	0.419416	0.998432
Btbd9	111.862	-0.13934	0.100749	-1.38304	0.166653	0.998432
Btg1	446.173	-0.110033	0.0923534	-1.19143	0.233484	0.998432
Btg2	141.016	0.0290924	0.0661149	0.440027	0.659917	0.998432
Btg3	134.638	0.103203	0.0962306	1.07246	0.283515	0.998432
Btrc	279.402	0.0352657	0.0841245	0.419208	0.675064	0.998432
Bub3	154.572	0.0383137	0.0891035	0.429991	0.667202	0.998432
Bud13	77.6611	-0.0822114	0.101215	-0.812247	0.41665	0.998432
Bud31	119.807	-0.0770162	0.0957686	-0.80419	0.421287	0.998432
Bysl	76.6558	-0.0127104	0.101618	-0.12508	0.90046	0.998432
Bzw1	351.502	0.0363397	0.06568	0.553285	0.580068	0.998432
Bzw2	208.241	0.0408217	0.0832615	0.490284	0.623933	0.998432
C1d	75.2048	0.0524379	0.0999717	0.524528	0.599911	0.998432
C1galt1c1	168.251	-0.133785	0.093995	-1.42332	0.154644	0.998432
C1qa	157.553	0.0483814	0.0929844	0.520317	0.602842	0.998432
C1qb	103.381	-0.0311516	0.0957453	-0.325359	0.744909	0.998432
C1qbp	281.427	-0.016838	0.085895	-0.19603	0.844587	0.998432
C1qc	60.2067	0.0383986	0.102266	0.375476	0.707306	0.998432
C1qtnf4	323.854	-0.0632994	0.0832825	-0.760056	0.447221	0.998432
C1qtnf5	56.8228	-0.0619512	0.103374	-0.59929	0.54898	0.998432
C2cd2	60.15	-0.104935	0.103608	-1.0128	0.311154	0.998432
C2cd2l	1173	-0.0480718	0.0752322	-0.638979	0.522836	0.998432
C2cd3	210.872	0.00682214	0.090137	0.0756863	0.939669	0.998432
C2cd5	624.208	-0.0505205	0.0618551	-0.816756	0.414068	0.998432
Caap1	86.8198	-0.0189682	0.100125	-0.189444	0.849745	0.998432
Cab39	965.086	0.00463337	0.0518297	0.089396	0.928767	0.998432
Cab39l	86.9936	0.0256021	0.0962862	0.265896	0.790319	0.998432
Cabin1	355.553	-0.0906796	0.0788396	-1.15018	0.25007	0.998432
Cables1	143.094	0.0488063	0.103619	0.471015	0.63763	0.998432
Cabp1	176.599	-0.0241913	0.09633	-0.25113	0.801714	0.998432
Cabp7	186.84	-0.00652244	0.0977352	-0.0667359	0.946792	0.998432
Cachd1	119.555	0.0582669	0.103256	0.564295	0.572553	0.998432
Cacna1a	939.806	-0.0325474	0.0665403	-0.489137	0.624744	0.998432
Cacna1b	868.575	-0.0901151	0.0614284	-1.46699	0.142378	0.998432
Cacna1c	350.388	-0.11386	0.0859891	-1.32412	0.185463	0.998432
Cacna1d	438.53	0.00524594	0.0821282	0.063875	0.94907	0.998432
Cacna1e	1051.04	0.132643	0.0977907	1.3564	0.174972	0.998432
Cacna1g	430.726	0.105747	0.10254	1.03127	0.302413	0.998432
Cacna1i	580.358	-0.133862	0.0782342	-1.71104	0.0870738	0.998432
Cacna2d1	440.83	0.0168021	0.102205	0.164397	0.869418	0.998432
Cacna2d2	564.122	-0.00482859	0.0911574	-0.0529698	0.957756	0.998432
Cacna2d3	706.268	-0.13298	0.101646	-1.30827	0.190783	0.998432
Cacnb1	831.924	-0.122224	0.0724383	-1.68728	0.0915499	0.998432
Cacnb2	414.363	-0.0381805	0.0851913	-0.448174	0.654028	0.998432
Cacnb3	815.437	-0.115555	0.0723733	-1.59665	0.110343	0.998432
Cacng2	72.93	-0.0827614	0.0984065	-0.841015	0.400339	0.998432
Cacng3	165.557	-0.0539005	0.0985048	-0.547187	0.58425	0.998432
Cacng4	165.523	-0.160514	0.101746	-1.57759	0.114659	0.998432
Cacng7	236.716	-0.00671876	0.0814835	-0.0824555	0.934285	0.998432
Cacng8	226.974	0.027495	0.0850006	0.323468	0.746341	0.998432
Cactin	105.161	-0.107477	0.0906555	-1.18555	0.235799	0.998432
Cacul1	312.099	0.044865	0.0725398	0.618488	0.536254	0.998432
Cacybp	496.515	0.070273	0.0659068	1.06625	0.286311	0.998432
Cad	163.806	0.0738125	0.0837975	0.880843	0.378403	0.998432
Cadm1	453.022	0.0734872	0.0699657	1.05033	0.293566	0.998432
Cadm2	163.561	-0.0362604	0.091169	-0.397728	0.690831	0.998432
Cadm3	561.063	0.0526521	0.0831752	0.633027	0.526716	0.998432
Cadm4	667.981	-0.0480063	0.0763078	-0.629114	0.529274	0.998432
Cadps	437.03	-0.0271211	0.084678	-0.320285	0.748752	0.998432
Calb1	416.159	0.119567	0.0915838	1.30555	0.191706	0.998432
Calb2	163.603	0.00859304	0.103331	0.0831606	0.933724	0.998432
Calcr	75.7433	-0.0086819	0.0631961	-0.13738	0.89073	0.998432
Calcrl	64.9976	0.171454	0.102077	1.67965	0.0930255	0.998432
Calm1	6692.03	0.032691	0.0487028	0.671236	0.50207	0.998432
Calm2	5349.84	-0.0689356	0.0561748	-1.22716	0.219762	0.998432
Calm3	2266.57	-0.0373179	0.0509307	-0.73272	0.463729	0.998432
Caln1	158.279	-0.0340277	0.102671	-0.331425	0.740324	0.998432
Calr	2045.71	0.0980699	0.0587505	1.66926	0.0950655	0.998432
Calu	553.839	0.078705	0.0654439	1.20263	0.229119	0.998432
Caly	916.785	0.0398902	0.0762717	0.523001	0.600974	0.998432
Camk1d	535.105	0.0129374	0.0966405	0.133871	0.893504	0.998432
Camk1g	149.533	0.140642	0.100881	1.39414	0.163275	0.998432
Camk2a	4343.15	0.117856	0.0630514	1.8692	0.0615952	0.998432
Camk2b	4461.11	-0.0471428	0.0887629	-0.53111	0.595343	0.998432
Camk2n1	1328.05	-0.0904123	0.0936567	-0.965359	0.334365	0.998432
Camk4	140.292	-0.0221741	0.0808519	-0.274256	0.783888	0.998432
Camkk1	564.704	-0.0197376	0.0765855	-0.25772	0.796623	0.998432
Camkk2	214.135	-0.15284	0.0917942	-1.66503	0.0959064	0.998432
Camkv	3863.54	-0.0463055	0.0574822	-0.805563	0.420495	0.998432
Camlg	108.692	0.0042726	0.100215	0.0426345	0.965993	0.998432
Camsap1	769.794	0.00524549	0.0754432	0.0695289	0.944569	0.998432
Camsap2	1884.04	-0.0716298	0.0604146	-1.18564	0.235765	0.998432
Camsap3	137.776	-0.10691	0.0994522	-1.07499	0.282381	0.998432
Camta1	1362.64	-0.0587898	0.0604057	-0.973248	0.33043	0.998432
Camta2	1187.5	0.0521133	0.0708923	0.735106	0.462275	0.998432
Cand1	789.3	0.0799596	0.0664556	1.2032	0.228898	0.998432
Cand2	66.3585	-0.0150488	0.0994995	-0.151245	0.879783	0.998432
Cant1	183.951	0.0404822	0.0846379	0.478299	0.632437	0.998432
Canx	3988.88	0.0585895	0.0373016	1.5707	0.116253	0.998432
Cap1	1567.85	0.0801086	0.0688625	1.16331	0.244702	0.998432
Cap2	639.373	0.0457141	0.0677347	0.674899	0.49974	0.998432
Capn10	151.291	-0.0398132	0.0872494	-0.456314	0.648164	0.998432
Capn15	240.039	-0.08071	0.0850457	-0.949019	0.342611	0.998432
Capn2	614.05	0.0543915	0.0670574	0.811118	0.417298	0.998432
Capn5	71.6945	0.144134	0.0996257	1.44675	0.147967	0.998432
Capn7	282.857	-0.0364979	0.072259	-0.505099	0.613489	0.998432
Caprin1	1144.65	-0.0113857	0.0633261	-0.179794	0.857314	0.998432
Capza1	414.414	-0.0380805	0.0686714	-0.554533	0.579214	0.998432
Capza2	1325.43	0.0225481	0.0557211	0.404659	0.685728	0.998432
Capzb	889.514	0.0073572	0.0629213	0.116927	0.906918	0.998432
Car11	1185.83	-0.0381577	0.0790688	-0.482589	0.629388	0.998432
Car12	206.643	-0.0673451	0.10347	-0.650864	0.515134	0.998432
Car2	823.166	-0.0404643	0.0964196	-0.419669	0.674727	0.998432
Car8	81.5573	-0.0272678	0.103166	-0.264311	0.791541	0.998432
Carf	75.5379	-0.0355871	0.101929	-0.349136	0.726987	0.998432
Carhsp1	411.521	-0.0204225	0.0845097	-0.241659	0.809045	0.998432
Carkd	113.911	-0.0576043	0.0910838	-0.632432	0.527105	0.998432
Cars	238.905	-0.0349755	0.0811232	-0.43114	0.666367	0.998432
Cars2	78.0904	-0.0165604	0.101185	-0.163664	0.869996	0.998432
Cartpt	447.287	-0.125616	0.100528	-1.24956	0.211459	0.998432
Casc3	258.198	-0.0706119	0.0747196	-0.945025	0.344646	0.998432
Casc4	1005.78	-0.0195401	0.063673	-0.306882	0.758933	0.998432
Caskin1	1200.76	-0.0183796	0.0612461	-0.300094	0.764105	0.998432
Caskin2	218.824	-0.00975491	0.0851419	-0.114572	0.908784	0.998432
Casp2	135.98	0.00744529	0.0936858	0.0794709	0.936658	0.998432
Casp3	123.157	-0.0154918	0.0927604	-0.167009	0.867363	0.998432
Casp8ap2	176.836	0.0385057	0.0873649	0.440745	0.659397	0.998432
Casp9	227.807	0.0269963	0.0925719	0.291626	0.770573	0.998432
Cast	255.133	0.158962	0.0884509	1.79718	0.072307	0.998432
Cat	282.292	-0.0343053	0.0860768	-0.398543	0.69023	0.998432
Cav1	220.21	-0.0196329	0.090792	-0.21624	0.828801	0.998432
Cav2	126.762	0.036859	0.094184	0.391351	0.695538	0.998432
Cbfa2t2	141.518	0.0386105	0.0920048	0.419657	0.674736	0.998432
Cbfa2t3	125.526	-0.120294	0.0999699	-1.20331	0.228858	0.998432
Cbfb	149.214	0.0877316	0.0912222	0.961735	0.336183	0.998432
Cblb	76.2239	-0.0168023	0.0996106	-0.16868	0.866049	0.998432
Cbll1	247.65	-0.0613438	0.079678	-0.769896	0.441362	0.998432
Cbln2	72.6084	0.041648	0.101868	0.408844	0.682654	0.998432
Cbln4	58.8962	-0.0109291	0.102517	-0.106607	0.9151	0.998432
Cbr3	102.274	-0.152605	0.102052	-1.49536	0.134821	0.998432
Cbr4	85.2751	-0.00937894	0.10362	-0.0905132	0.927879	0.998432
Cbs	504.497	0.129464	0.0737111	1.75638	0.0790242	0.998432
Cbx5	208.065	-0.0652681	0.0814112	-0.801709	0.422721	0.998432
Cbx7	344.989	-0.0872663	0.0694382	-1.25675	0.208845	0.998432
Cby1	98.0849	0.119222	0.0968676	1.23077	0.218408	0.998432
Cc2d1a	350.717	0.0310921	0.0754164	0.412272	0.68014	0.998432
Ccar1	293.827	-0.0748527	0.0908078	-0.824299	0.40977	0.998432
Ccar2	629.244	0.0214738	0.062455	0.343829	0.730975	0.998432
Ccbl1	66.0192	-0.0170002	0.100048	-0.169921	0.865072	0.998432
Ccdc104	728.754	0.0365379	0.0696669	0.524465	0.599955	0.998432
Ccdc112	96.4369	0.0676158	0.098131	0.689036	0.4908	0.998432
Ccdc117	77.9347	-0.0664305	0.103355	-0.642743	0.520391	0.998432
Ccdc12	83.9628	0.162507	0.102487	1.58564	0.112821	0.998432
Ccdc124	254.045	-0.00551718	0.0858305	-0.06428	0.948747	0.998432
Ccdc126	76.7435	-0.0836801	0.0989792	-0.845431	0.39787	0.998432
Ccdc127	104.124	0.0744491	0.092437	0.805404	0.420587	0.998432
Ccdc130	73.3305	-0.108717	0.102043	-1.0654	0.286694	0.998432
Ccdc132	188.126	0.0359154	0.0924038	0.388679	0.697514	0.998432
Ccdc174	121.432	-0.0918232	0.0979401	-0.937544	0.348479	0.998432
Ccdc22	74.9869	0.086154	0.101236	0.85102	0.394758	0.998432
Ccdc25	243.687	0.0148328	0.0851659	0.174163	0.861737	0.998432
Ccdc28b	63.8125	-0.165794	0.103201	-1.6065	0.108163	0.998432
Ccdc32	238.173	0.112008	0.076422	1.46565	0.142742	0.998432
Ccdc34	57.4175	0.0909345	0.102285	0.88903	0.373987	0.998432
Ccdc39	388.067	0.145566	0.0869241	1.67463	0.094007	0.998432
Ccdc43	119.866	0.0446915	0.092289	0.484257	0.628204	0.998432
Ccdc47	1448.75	-0.0166455	0.0603606	-0.275768	0.782726	0.998432
Ccdc50	119.9	0.129313	0.0972617	1.32954	0.18367	0.998432
Ccdc53	58.5092	-0.0297226	0.101619	-0.292491	0.769911	0.998432
Ccdc59	74.4513	0.109298	0.100002	1.09295	0.274415	0.998432
Ccdc62	137.104	-0.0847727	0.0934062	-0.90757	0.364105	0.998432
Ccdc64	310.466	-0.00660642	0.0783923	-0.0842739	0.932839	0.998432
Ccdc65	121.126	0.0655661	0.0984795	0.665784	0.505549	0.998432
Ccdc71	110.936	0.0193572	0.0911127	0.212453	0.831754	0.998432
Ccdc77	101.618	-0.101781	0.0842709	-1.20778	0.227131	0.998432
Ccdc80	89.9559	0.114667	0.0984899	1.16425	0.244323	0.998432
Ccdc82	177.398	-0.0167213	0.09845	-0.169846	0.865131	0.998432
Ccdc90b	95.9631	-0.0501783	0.0986864	-0.508462	0.611129	0.998432
Ccdc91	119.192	0.0715546	0.102257	0.699756	0.48408	0.998432
Ccdc92	343.889	-0.11133	0.0783971	-1.42008	0.155584	0.998432
Ccdc93	98.6313	0.0454608	0.101218	0.449138	0.653332	0.998432
Ccdc94	91.6918	0.0150856	0.0957534	0.157547	0.874814	0.998432
Ccdc97	225.447	-0.0504736	0.079572	-0.634313	0.525877	0.998432
Cck	293.827	0.0385119	0.0814589	0.472777	0.636372	0.998432
Cckbr	100.31	-0.034687	0.102614	-0.338034	0.735338	0.998432
Ccl27	71.0477	-0.0346972	0.10361	-0.334882	0.737714	0.998432
Ccm2	308.014	-0.153979	0.0864561	-1.78101	0.0749114	0.998432
Ccnc	281.369	0.070449	0.0765258	0.920591	0.357264	0.998432
Ccnd1	229.588	-0.0249806	0.0975857	-0.255986	0.797962	0.998432
Ccnd3	108.972	0.0315553	0.0938352	0.336285	0.736656	0.998432
Ccndbp1	152.733	-0.128336	0.101529	-1.26403	0.206218	0.998432
Ccne2	100.156	-0.0070334	0.101202	-0.0694989	0.944593	0.998432
Ccng1	859.717	0.136267	0.0739781	1.84199	0.0654772	0.998432
Ccng2	227.866	-0.0235382	0.0898315	-0.262026	0.793301	0.998432
Ccnh	147.379	-0.103862	0.083349	-1.24611	0.212725	0.998432
Ccni	1538.22	0.0118423	0.0620676	0.190798	0.848684	0.998432
Ccnk	212.327	-0.0687847	0.0826849	-0.83189	0.405471	0.998432
Ccnl1	256.258	0.0753181	0.0857839	0.877997	0.379945	0.998432
Ccnl2	245.227	-0.0075893	0.0774213	-0.0980261	0.921912	0.998432
Ccnt2	929.652	-0.0353737	0.0775968	-0.455866	0.648487	0.998432
Ccny	347.851	0.0478827	0.0755427	0.633849	0.526179	0.998432
Ccp110	527.222	-0.0815493	0.0878822	-0.927939	0.353439	0.998432
Ccpg1	384.574	0.035577	0.0737115	0.482652	0.629343	0.998432
Ccr5	99.3599	0.0620984	0.100562	0.617514	0.536896	0.998432
Ccs	112.958	-0.0689734	0.0934004	-0.73847	0.460229	0.998432
Ccsap	148.569	0.0104645	0.0900196	0.116247	0.907457	0.998432
Cct2	540.182	0.110528	0.0662633	1.66801	0.0953133	0.998432
Cct3	554.203	-0.0212478	0.0623173	-0.340961	0.733133	0.998432
Cct4	679.698	0.0435848	0.0697796	0.624607	0.532229	0.998432
Cct5	913.603	-0.00198394	0.0600102	-0.0330601	0.973627	0.998432
Cct6a	329.381	-0.0204822	0.073723	-0.277826	0.781146	0.998432
Cct7	518.282	-0.0451915	0.0588553	-0.76784	0.442583	0.998432
Cct8	1020.27	0.0452127	0.0575454	0.785689	0.43205	0.998432
Ccz1b	249.765	-0.144598	0.0778938	-1.85634	0.0634047	0.998432
Cd164	620.517	0.0285483	0.0648566	0.440176	0.65981	0.998432
Cd200	763.124	-0.072336	0.06204	-1.16596	0.243632	0.998432
Cd276	109.053	0.101762	0.0966647	1.05274	0.292462	0.998432
Cd2ap	132.636	-0.122416	0.0990111	-1.23638	0.216317	0.998432
Cd2bp2	741.588	0.0353999	0.061389	0.576648	0.564177	0.998432
Cd302	103.4	-0.100229	0.0976446	-1.02647	0.304671	0.998432
Cd320	56.9841	0.107105	0.102743	1.04245	0.297202	0.998432
Cd38	82.4193	0.157255	0.101455	1.55	0.121141	0.998432
Cd44	88.307	0.107941	0.10339	1.04402	0.296478	0.998432
Cd47	399.906	0.115094	0.0836937	1.37518	0.169074	0.998432
Cd53	55.8936	0.189571	0.102693	1.846	0.064892	0.998432
Cd59	562.821	-0.0308014	0.065715	-0.468711	0.639276	0.998432
Cd63	351.211	0.0201094	0.0778179	0.258416	0.796086	0.998432
Cd81	1731.87	0.0145875	0.058599	0.248937	0.803409	0.998432
Cd83	99.473	0.0313446	0.101147	0.309892	0.756643	0.998432
Cd9	325.732	0.0428371	0.0873868	0.490201	0.623992	0.998432
Cd93	64.2315	0.129933	0.103063	1.26071	0.207413	0.998432
Cd99	65.9514	0.00704268	0.101832	0.0691598	0.944862	0.998432
Cdadc1	182.513	0.0996747	0.0813691	1.22497	0.220587	0.998432
Cdc123	321.963	-0.0495656	0.071117	-0.696958	0.485829	0.998432
Cdc14a	68.4613	0.126763	0.0995005	1.27399	0.202666	0.998432
Cdc14b	59.7556	0.0803874	0.102491	0.784337	0.432843	0.998432
Cdc16	218.185	0.0375748	0.0819054	0.458759	0.646408	0.998432
Cdc23	464.216	0.0686293	0.0699528	0.981081	0.326553	0.998432
Cdc25b	128.657	0.0223692	0.100851	0.221804	0.824467	0.998432
Cdc26	170.2	0.0150019	0.0832432	0.180218	0.856981	0.998432
Cdc27	251.983	-0.0231903	0.0770729	-0.300888	0.7635	0.998432
Cdc34	116.614	0.0867981	0.0941104	0.922301	0.356372	0.998432
Cdc37	661.732	-0.0613094	0.0582417	-1.05267	0.292492	0.998432
Cdc37l1	279.905	0.0882025	0.0827108	1.0664	0.286244	0.998432
Cdc40	214.171	0.108448	0.0818876	1.32435	0.185386	0.998432
Cdc42	786.534	0.0759581	0.0637696	1.19113	0.233601	0.998432
Cdc42bpa	1230.98	0.0520695	0.0554384	0.939232	0.347612	0.998432
Cdc42bpb	1060.29	-0.00780669	0.0509872	-0.153111	0.878311	0.998432
Cdc42ep1	76.7639	-0.0359823	0.102444	-0.35124	0.725408	0.998432
Cdc42ep2	77.8528	-0.138624	0.10259	-1.35124	0.17662	0.998432
Cdc42ep3	111.741	-0.00621659	0.102189	-0.0608342	0.951491	0.998432
Cdc42ep4	452.562	-0.0857864	0.074612	-1.14977	0.25024	0.998432
Cdc42se1	320.757	-0.0312649	0.0758788	-0.412037	0.680312	0.998432
Cdc42se2	346.53	-0.00678026	0.0750297	-0.0903677	0.927995	0.998432
Cdc5l	349.926	-0.0699197	0.066038	-1.05878	0.2897	0.998432
Cdc7	57.6798	-0.167969	0.102212	-1.64334	0.100313	0.998432
Cdc73	93.4283	-0.0976731	0.0989464	-0.987131	0.323578	0.998432
Cdh10	268.797	-0.0438522	0.082274	-0.533001	0.594033	0.998432
Cdh11	450.927	0.00368328	0.0677721	0.0543481	0.956658	0.998432
Cdh13	656.805	0.0229787	0.0840495	0.273395	0.784549	0.998432
Cdh2	852.555	0.0931267	0.0631379	1.47497	0.14022	0.998432
Cdh20	71.5761	-0.0213489	0.10358	-0.20611	0.836705	0.998432
Cdh22	250.931	-0.174052	0.0923675	-1.88434	0.0595188	0.998432
Cdh5	60.8716	0.0293466	0.103159	0.28448	0.776043	0.998432
Cdh6	101.022	0.153329	0.100303	1.52866	0.12635	0.998432
Cdh8	228.69	0.0360319	0.0989846	0.364015	0.715847	0.998432
Cdh9	120.764	-0.0704367	0.103181	-0.682648	0.494829	0.998432
Cdip1	1059.66	-0.0305678	0.0627266	-0.487318	0.626033	0.998432
Cdipt	434.794	0.0534142	0.071206	0.750136	0.453173	0.998432
Cdk10	355.816	-0.121512	0.0695895	-1.74612	0.0807893	0.998432
Cdk11b	249.772	-0.0185256	0.0822516	-0.225231	0.8218	0.998432
Cdk12	221.369	0.00694808	0.0807533	0.0860409	0.931434	0.998432
Cdk13	376.385	-0.00277481	0.0657088	-0.0422289	0.966316	0.998432
Cdk14	639.313	0.0313251	0.0967495	0.323775	0.746108	0.998432
Cdk16	917.042	0.0389351	0.0541967	0.718404	0.472508	0.998432
Cdk17	1416.96	-0.115366	0.073262	-1.57471	0.115324	0.998432
Cdk18	59.904	-0.0500214	0.103512	-0.483243	0.628923	0.998432
Cdk19	546.677	0.0319119	0.0759251	0.420308	0.674261	0.998432
Cdk20	90.1545	0.136033	0.0962453	1.4134	0.157538	0.998432
Cdk2ap1	222.726	0.150957	0.0851667	1.77249	0.0763132	0.998432
Cdk2ap2	61.3001	0.00350786	0.103311	0.0339543	0.972914	0.998432
Cdk4	226.697	0.0576079	0.0847445	0.679783	0.496642	0.998432
Cdk5	256.671	-0.0204295	0.0785661	-0.260029	0.794841	0.998432
Cdk5r1	308.027	-0.0337667	0.0784908	-0.4302	0.66705	0.998432
Cdk5rap1	98.7649	-0.168308	0.0958405	-1.75613	0.0790664	0.998432
Cdk5rap2	196.999	0.0869919	0.0834061	1.04299	0.296952	0.998432
Cdk5rap3	221.062	-0.0733982	0.0782375	-0.938147	0.348169	0.998432
Cdk8	220.08	0.0127146	0.0764104	0.166399	0.867843	0.998432
Cdk9	411.335	-0.0515647	0.0656092	-0.785938	0.431904	0.998432
Cdkl2	201.814	-0.0420058	0.0870671	-0.482453	0.629484	0.998432
Cdkn1b	267.776	0.130342	0.0751772	1.7338	0.0829538	0.998432
Cdkn2aip	133.916	-0.0207511	0.0876316	-0.2368	0.812812	0.998432
Cdkn2aipnl	181.261	-0.0790741	0.0905255	-0.873502	0.38239	0.998432
Cdo1	212.544	0.163756	0.101945	1.60632	0.108204	0.998432
Cdon	106.058	0.0886435	0.094304	0.939976	0.34723	0.998432
Cdr2	80.3014	0.0532895	0.103421	0.515268	0.606366	0.998432
Cds1	116.143	0.0610537	0.10021	0.609258	0.542353	0.998432
Cds2	336.005	-0.0448447	0.075192	-0.596402	0.550907	0.998432
Cdv3	69.2393	0.122869	0.100911	1.2176	0.223377	0.998432
Cebpg	119.777	0.0535656	0.0922039	0.580947	0.561276	0.998432
Cebpz	269.789	-0.112732	0.0775255	-1.45413	0.145911	0.998432
Cecr5	72.0059	-0.100025	0.101854	-0.982039	0.326081	0.998432
Celf1	406.739	-0.0412289	0.0886242	-0.46521	0.641781	0.998432
Celf2	590.047	-0.0266122	0.0737428	-0.360879	0.71819	0.998432
Celf3	979.038	-0.00547132	0.0587675	-0.093101	0.925823	0.998432
Celf4	3615.2	-0.0376753	0.0491649	-0.766305	0.443495	0.998432
Celsr2	1135.23	-0.0548997	0.0921862	-0.595531	0.551489	0.998432
Celsr3	806.638	0.0111204	0.0711979	0.15619	0.875883	0.998432
Cenpc	136.998	-0.0199741	0.0945613	-0.211229	0.832709	0.998432
Cenpj	87.1316	0.0454255	0.0992084	0.457879	0.647039	0.998432
Cep104	524.348	-0.0488179	0.0608829	-0.801834	0.422649	0.998432
Cep120	417.825	-0.0683072	0.0799239	-0.854653	0.392744	0.998432
Cep131	319.904	0.00834724	0.0671315	0.124342	0.901045	0.998432
Cep162	108.685	-0.0778688	0.0993408	-0.783856	0.433125	0.998432
Cep19	338.844	0.0406356	0.0808174	0.502807	0.6151	0.998432
Cep290	257.771	0.056498	0.0829685	0.680957	0.495899	0.998432
Cep295	445.485	0.0370774	0.0778371	0.476346	0.633828	0.998432
Cep41	68.7211	0.0662183	0.10301	0.642835	0.520331	0.998432
Cep44	62.3805	-0.0412298	0.101346	-0.406822	0.684139	0.998432
Cep57	199.571	-0.0309043	0.0836227	-0.369568	0.711704	0.998432
Cep63	127.95	0.0673228	0.0911878	0.738288	0.46034	0.998432
Cep70	66.4687	-0.113434	0.102292	-1.10892	0.267463	0.998432
Cep83	158.475	0.0132153	0.094053	0.140509	0.888258	0.998432
Cep85	200.535	-0.127746	0.088618	-1.44154	0.149433	0.998432
Cep85l	59.3992	0.0424638	0.103304	0.411056	0.681032	0.998432
Cep89	87.3979	0.0345742	0.0988429	0.34979	0.726497	0.998432
Cep95	181.101	0.00938913	0.103481	0.0907327	0.927705	0.998432
Cep97	94.1642	0.124067	0.0972671	1.27553	0.202123	0.998432
Cerk	312.283	0.0133297	0.0796518	0.167349	0.867095	0.998432
Cers2	220.661	-0.02413	0.085355	-0.282702	0.777405	0.998432
Cers4	334.788	-0.0179923	0.0834982	-0.215481	0.829392	0.998432
Cers5	304.946	0.013778	0.0858848	0.160424	0.872547	0.998432
Cfap20	176.949	0.048979	0.0857016	0.571506	0.567656	0.998432
Cfap97	75.3884	0.110813	0.101028	1.09686	0.272703	0.998432
Cfdp1	329.08	-0.003919	0.0826276	-0.0474296	0.962171	0.998432
Cfh	323.655	0.00691997	0.0758701	0.0912081	0.927327	0.998432
Cfl1	1362.66	0.00591587	0.061193	0.0966756	0.922984	0.998432
Cfl2	467.567	-0.0574814	0.0719062	-0.799395	0.424061	0.998432
Cflar	116.111	-0.00695729	0.0942556	-0.073813	0.941159	0.998432
Cfp	78.0935	-0.0823332	0.101247	-0.813189	0.41611	0.998432
Cggbp1	403.696	0.0401069	0.0632151	0.634452	0.525786	0.998432
Cgnl1	134.481	0.101879	0.0976097	1.04374	0.296605	0.998432
Cgref1	159.207	-0.0210386	0.0850303	-0.247425	0.804579	0.998432
Cgrrf1	88.4861	-0.0627248	0.0964281	-0.650483	0.51538	0.998432
Champ1	240.953	0.0197345	0.079614	0.247878	0.804229	0.998432
Chchd1	120.462	0.0331188	0.0905998	0.36555	0.714701	0.998432
Chchd3	327.05	0.0731863	0.0742338	0.985889	0.324188	0.998432
Chchd6	177.415	0.0847008	0.0838619	1.01	0.312494	0.998432
Chd1	300.893	-0.00918627	0.0828846	-0.110832	0.91175	0.998432
Chd2	524.453	0.0246275	0.0811394	0.303521	0.761493	0.998432
Chd5	1298.01	-0.0510729	0.0707525	-0.721853	0.470385	0.998432
Chd6	779.871	0.00818054	0.0673476	0.121468	0.903321	0.998432
Chd8	861.163	-0.0873823	0.0548394	-1.59342	0.111066	0.998432
Cherp	351.488	-0.0444821	0.073756	-0.603099	0.546443	0.998432
Chga	1016.88	0.0993822	0.0882415	1.12625	0.260059	0.998432
Chgb	2539.91	0.0176776	0.0531905	0.332346	0.739628	0.998432
Chi3l1	526.74	0.175011	0.0965008	1.81357	0.0697437	0.998432
Chka	342.196	0.00376423	0.0823273	0.0457227	0.963531	0.998432
Chkb	131.991	-0.00750112	0.0856584	-0.0875702	0.930218	0.998432
Chm	140.301	0.0334679	0.0894774	0.374038	0.708376	0.998432
Chmp1a	490.823	0.0161549	0.0644085	0.250819	0.801954	0.998432
Chmp1b	162.694	0.150045	0.0885779	1.69394	0.0902776	0.998432
Chmp2a	276.795	0.011447	0.0752526	0.152115	0.879097	0.998432
Chmp3	372.108	0.0184543	0.0675826	0.273063	0.784805	0.998432
Chmp4bl1	240.719	0.0663765	0.0788876	0.841406	0.400121	0.998432
Chmp7	509.996	0.0160869	0.0641601	0.25073	0.802023	0.998432
Chn1	2856.65	-0.0743397	0.0690136	-1.07718	0.281402	0.998432
Chn2	191.053	-0.0950639	0.0913222	-1.04097	0.297889	0.998432
Chordc1	353.829	0.071591	0.0857809	0.834579	0.403955	0.998432
Chp1	82.9894	0.0706824	0.0975025	0.724929	0.468495	0.998432
Chpf	480.427	-0.0653191	0.0815215	-0.80125	0.422987	0.998432
Chpf2	319.467	0.0245806	0.083437	0.294601	0.768299	0.998432
Chpt1	242.705	0.0272822	0.0898864	0.303519	0.761494	0.998432
Chrdl1	91.4189	0.186265	0.103592	1.79806	0.0721679	0.998432
Chrm1	210.31	-0.151042	0.100889	-1.49711	0.134366	0.998432
Chrm3	104.328	0.127872	0.103391	1.23678	0.21617	0.998432
Chrna4	73.7255	0.0707779	0.0998591	0.708778	0.478462	0.998432
Chrnb2	204.478	-0.0628073	0.0832715	-0.754248	0.450701	0.998432
Chst10	385.524	0.0789152	0.0731329	1.07906	0.280559	0.998432
Chst11	99.2735	0.0376891	0.100088	0.376559	0.706501	0.998432
Chst15	111.34	-0.0896038	0.102826	-0.871413	0.383529	0.998432
Chsy1	143.458	0.105096	0.0913142	1.15093	0.24976	0.998432
Chtf8	434.523	-0.0817848	0.075327	-1.08573	0.277598	0.998432
Chtop	562.804	-0.015369	0.0816001	-0.188345	0.850606	0.998432
Chuk	303.402	-0.0715518	0.0749621	-0.954505	0.339828	0.998432
Churc1	68.8098	0.0575286	0.103335	0.55672	0.577718	0.998432
Ciao1	152.105	-0.0990953	0.0851791	-1.16338	0.244677	0.998432
Ciapin1	163.877	0.00981374	0.0836632	0.117301	0.906622	0.998432
Cib2	60.7031	0.172088	0.103526	1.66227	0.0964594	0.998432
Cinp	195.051	0.0559577	0.0784105	0.713651	0.475443	0.998432
Cir1	132.604	-0.0601821	0.0968259	-0.62155	0.534238	0.998432
Cirbp	365.225	-0.0707846	0.0903673	-0.783298	0.433452	0.998432
Cisd1	286.243	0.0575365	0.0728448	0.78985	0.429615	0.998432
Cisd2	516.571	0.0818841	0.0752118	1.08871	0.27628	0.998432
Cit	807.057	0.0254727	0.0682644	0.373148	0.709039	0.998432
Cited2	246.426	-0.165316	0.0892283	-1.85273	0.0639209	0.998432
Ciz1	220.361	-0.115233	0.0801143	-1.43836	0.150332	0.998432
Ckap4	68.8887	0.0889906	0.103231	0.862055	0.388657	0.998432
Ckb	4096.59	-0.0363393	0.0580164	-0.626364	0.531076	0.998432
Ckmt1b	731.839	-0.0829345	0.0642035	-1.29174	0.196446	0.998432
Clasp2	2716.08	0.00210112	0.0488324	0.0430271	0.96568	0.998432
Clasrp	356.677	-0.129247	0.0747182	-1.72979	0.0836678	0.998432
Clcc1	345.144	0.00330624	0.0754379	0.0438273	0.965042	0.998432
Clcn3	771.058	-0.0272676	0.0630304	-0.43261	0.665298	0.998432
Clcn4	812.603	0.00267163	0.0696927	0.0383345	0.969421	0.998432
Clcn6	468.565	0.0174924	0.0634745	0.275581	0.78287	0.998432
Clcn7	215.864	-0.0282441	0.0833567	-0.338835	0.734734	0.998432
Cldn10	161.178	0.0559167	0.0940894	0.594293	0.552316	0.998432
Cldn11	1010	-0.0150959	0.099781	-0.151291	0.879746	0.998432
Cldn12	393.924	-0.0961796	0.0902484	-1.06572	0.28655	0.998432
Cldnd1	423.833	0.0173562	0.0733016	0.236778	0.812829	0.998432
Clec2l	115.582	-0.0395948	0.0911311	-0.434481	0.663939	0.998432
Clint1	108.289	-0.0334262	0.100345	-0.333112	0.739049	0.998432
Clip1	444.692	0.00801611	0.0771724	0.103873	0.91727	0.998432
Clip2	595.124	-0.0407359	0.0672016	-0.606175	0.544399	0.998432
Clip4	99.1725	-0.101037	0.0963064	-1.04912	0.294125	0.998432
Clk1	1270.81	-0.0308687	0.0759299	-0.406542	0.684344	0.998432
Clk2	183.116	0.0153581	0.0808208	0.190026	0.849289	0.998432
Clk3	338.686	-0.077506	0.0811065	-0.955609	0.33927	0.998432
Clk4	319.87	-0.00411168	0.0786158	-0.0523009	0.958289	0.998432
Clmn	300.175	0.105519	0.0833908	1.26535	0.205744	0.998432
Cln3	59.4696	-0.0116748	0.103415	-0.112893	0.910116	0.998432
Cln6	80.9371	-0.0621754	0.0964797	-0.64444	0.51929	0.998432
Cln8	64.9053	-0.126822	0.101123	-1.25414	0.209793	0.998432
Clns1a	264.31	0.0517186	0.083721	0.61775	0.53674	0.998432
Clock	771.639	-0.0144882	0.0597491	-0.242483	0.808406	0.998432
Clpb	235.674	0.0188729	0.0785664	0.240216	0.810162	0.998432
Clptm1	854.624	0.0050033	0.0538338	0.0929397	0.925951	0.998432
Clptm1l	487.99	0.00243541	0.0727339	0.0334839	0.973289	0.998432
Clpx	197.721	-0.135426	0.0866409	-1.56307	0.118036	0.998432
Clstn1	3976.86	-0.086683	0.0663004	-1.30743	0.191067	0.998432
Clstn2	145.978	0.0334091	0.103621	0.322416	0.747138	0.998432
Clstn3	1487.97	-0.0578962	0.0692869	-0.835602	0.403379	0.998432
Clta	636.093	0.0271445	0.0709611	0.382526	0.702071	0.998432
Cltb	459.53	-0.0961959	0.0660294	-1.45686	0.145154	0.998432
Cluap1	217.994	-0.108199	0.0801513	-1.34994	0.177036	0.998432
Cluh	932.364	-0.0716529	0.0561303	-1.27655	0.201763	0.998432
Clvs1	271.219	-0.0223295	0.095973	-0.232664	0.816022	0.998432
Cmas	462.871	-0.0842637	0.0651545	-1.29329	0.195911	0.998432
Cmbl	71.551	-0.074404	0.103392	-0.71963	0.471753	0.998432
Cmip	710.997	-0.0153259	0.077902	-0.196733	0.844036	0.998432
Cmpk1	407.932	-0.00745767	0.0762538	-0.0978007	0.922091	0.998432
Cmpk2	131.276	0.0570852	0.0869494	0.656533	0.511481	0.998432
Cmss1	55.8847	0.0194732	0.103317	0.188479	0.850501	0.998432
Cmtm4	121.416	0.0187715	0.102344	0.183416	0.854472	0.998432
Cmtm5	233.524	0.0314287	0.0846176	0.37142	0.710324	0.998432
Cmtr2	56.3952	-0.113907	0.102149	-1.11511	0.264805	0.998432
Cnbd2	309.389	0.023705	0.0744987	0.318194	0.750338	0.998432
Cnbp	1744	0.0105971	0.0621999	0.170371	0.864718	0.998432
Cndp2	337.57	0.00264522	0.07404	0.0357269	0.9715	0.998432
Cnep1r1	121.805	-0.0710129	0.101102	-0.702388	0.482437	0.998432
Cnih1	356.797	-0.0179141	0.0653254	-0.274228	0.78391	0.998432
Cnih2	794.717	0.0165562	0.0773858	0.213944	0.830591	0.998432
Cnih4	91.2717	-0.0345866	0.0995374	-0.347474	0.728235	0.998432
Cnksr2	869.27	0.0235761	0.0913351	0.258127	0.796309	0.998432
Cnksr3	69.1337	0.143982	0.103589	1.38994	0.164547	0.998432
Cnnm1	447.079	-0.0769175	0.0842766	-0.912679	0.361412	0.998432
Cnnm2	148.361	-0.0895158	0.0943374	-0.948889	0.342677	0.998432
Cnnm3	310.105	0.0583229	0.072543	0.803977	0.42141	0.998432
Cnnm4	116.669	-0.0574973	0.100294	-0.573287	0.56645	0.998432
Cnot1	839.843	0.0382165	0.0600394	0.636523	0.524435	0.998432
Cnot10	281.364	0.077193	0.0819065	0.942452	0.345961	0.998432
Cnot11	89.698	-0.00767097	0.0992522	-0.0772876	0.938395	0.998432
Cnot2	245.341	-0.0951089	0.082612	-1.15127	0.24962	0.998432
Cnot3	227.521	-0.0450306	0.0854023	-0.527276	0.598002	0.998432
Cnot4	163.283	0.0485878	0.088126	0.551345	0.581397	0.998432
Cnot6	306.485	-0.0125723	0.0826201	-0.15217	0.879053	0.998432
Cnot6l	246.322	-0.163634	0.0933698	-1.75253	0.0796822	0.998432
Cnot7	411.046	0.0212909	0.0779302	0.273204	0.784696	0.998432
Cnot8	478.308	0.0122381	0.0876622	0.139605	0.888972	0.998432
Cnp	1861.99	0.00441841	0.093383	0.047315	0.962262	0.998432
Cnppd1	104.308	-0.0834089	0.0935056	-0.89202	0.372382	0.998432
Cnpy2	172.191	0.107806	0.0835204	1.29077	0.196782	0.998432
Cnpy3	212.49	0.0915488	0.0903647	1.0131	0.311011	0.998432
Cnr1	919.788	0.0665191	0.0934326	0.711948	0.476497	0.998432
Cnrip1	295.245	0.147535	0.0927998	1.58983	0.111874	0.998432
Cntfr	207.992	-0.0194681	0.0807141	-0.241199	0.809401	0.998432
Cntn1	1224.42	-0.0412532	0.0631346	-0.653417	0.513487	0.998432
Cntn2	503.415	0.0375087	0.0829107	0.452399	0.650982	0.998432
Cntn3	156.363	0.0162076	0.0933579	0.173607	0.862174	0.998432
Cntn4	176.331	-0.0726921	0.0985002	-0.737989	0.460521	0.998432
Cntn6	75.4502	-0.16611	0.101854	-1.63086	0.10292	0.998432
Cntnap1	1806.98	-0.00832242	0.0786935	-0.105757	0.915775	0.998432
Cntnap4	175.387	0.0549935	0.101781	0.540314	0.58898	0.998432
Coa5	1284.44	-0.0127018	0.0543489	-0.233708	0.815211	0.998432
Coasy	136.762	0.160099	0.0946655	1.69121	0.0907972	0.998432
Cobl	379.445	-0.0996128	0.101184	-0.984474	0.324882	0.998432
Cog1	225.325	0.0489827	0.0785129	0.623881	0.532706	0.998432
Cog2	247.226	-0.0104258	0.0888235	-0.117377	0.906561	0.998432
Cog4	297.559	0.00869416	0.0777357	0.111843	0.910948	0.998432
Cog6	129.873	0.0830596	0.0879991	0.943869	0.345237	0.998432
Cog7	147.229	0.0827682	0.089922	0.920444	0.357341	0.998432
Coil	95.7146	-0.176749	0.0969917	-1.82231	0.0684073	0.998432
Col11a2	920.457	-0.0557081	0.0580187	-0.960175	0.336967	0.998432
Col27a1	337.983	0.114052	0.0968233	1.17794	0.238822	0.998432
Col4a1	246.731	0.0621671	0.0994904	0.624855	0.532066	0.998432
Col4a3bp	928.052	-0.0200246	0.0586916	-0.341184	0.732965	0.998432
Col5a2	340.015	0.063326	0.100523	0.629963	0.528719	0.998432
Col5a3	265.868	-0.0497496	0.100172	-0.496644	0.61944	0.998432
Colgalt1	167.208	0.0773256	0.0860033	0.8991	0.368599	0.998432
Commd1	152.715	0.0543082	0.0958161	0.566796	0.570853	0.998432
Commd10	179.384	-0.0948421	0.0828413	-1.14486	0.252265	0.998432
Commd2	67.412	0.0163277	0.102154	0.159834	0.873012	0.998432
Commd3	237.609	0.0253144	0.0824241	0.307123	0.758749	0.998432
Commd6	59.0372	0.109754	0.101412	1.08226	0.279138	0.998432
Commd7	104.834	-0.147246	0.0955487	-1.54106	0.123303	0.998432
Commd8	293.915	0.0957031	0.0834319	1.14708	0.251349	0.998432
Commd9	197.135	0.0855088	0.0916917	0.932568	0.351043	0.998432
Comt	176.159	0.063152	0.0860023	0.734306	0.462763	0.998432
Comtd1	54.1257	0.0740507	0.103619	0.714642	0.47483	0.998432
Copb1	496.674	-0.0129384	0.0672559	-0.192375	0.847448	0.998432
Copb2	357.872	-0.0390508	0.0756522	-0.516188	0.605723	0.998432
Cope	131.933	0.0407988	0.0903928	0.45135	0.651737	0.998432
Copg1	911.792	0.00187549	0.0565784	0.0331484	0.973556	0.998432
Copg2	645.57	-0.0397859	0.0663814	-0.599353	0.548938	0.998432
Coprs	104.485	0.0823781	0.0949714	0.867399	0.385723	0.998432
Cops2	437.184	-0.0153377	0.069061	-0.22209	0.824244	0.998432
Cops3	313.455	-0.0751724	0.0764183	-0.983696	0.325265	0.998432
Cops4	356	0.00978001	0.0706143	0.138499	0.889846	0.998432
Cops5	289.054	0.0913848	0.0818232	1.11686	0.264056	0.998432
Cops7a	469.307	-0.0404438	0.0643039	-0.628948	0.529383	0.998432
Cops7b	65.5942	0.011144	0.102755	0.108452	0.913637	0.998432
Cops8	273.198	0.00922495	0.0721353	0.127884	0.898241	0.998432
Copz1	480.416	0.0624859	0.0778049	0.80311	0.421911	0.998432
Coq10a	191.251	0.0130906	0.0832577	0.15723	0.875063	0.998432
Coq10b	133.889	-0.0135759	0.0893287	-0.151977	0.879205	0.998432
Coq2	226.989	-0.0520711	0.0922911	-0.564205	0.572614	0.998432
Coq3	89.749	-0.011115	0.0981835	-0.113206	0.909867	0.998432
Coq5	126.558	-0.0252922	0.09032	-0.280029	0.779455	0.998432
Coq6	137.724	0.00666663	0.0979817	0.0680395	0.945754	0.998432
Coq7	59.8152	-0.138277	0.100691	-1.37328	0.169667	0.998432
Coq9	234.626	0.0712982	0.0929826	0.766791	0.443206	0.998432
Coro1a	190.6	0.0891938	0.0915758	0.973988	0.330062	0.998432
Coro1b	261.191	-0.0974171	0.0758286	-1.2847	0.198897	0.998432
Coro1c	605.92	0.0217161	0.0735203	0.295376	0.767707	0.998432
Coro2a	53.6014	0.0342616	0.103631	0.33061	0.740939	0.998432
Coro7	390.195	-0.0880508	0.0847485	-1.03897	0.298821	0.998432
Cotl1	345.668	0.0742344	0.0990302	0.749614	0.453487	0.998432
Cox11	62.1336	-0.0228723	0.100491	-0.227605	0.819953	0.998432
Cox15	57.302	-0.0390393	0.103548	-0.377015	0.706162	0.998432
Cox17	183.332	0.0567105	0.084047	0.674748	0.499836	0.998432
Cox18	56.9161	-0.0534069	0.103132	-0.517851	0.604562	0.998432
Cox19	166.939	0.0445781	0.0875034	0.509444	0.610441	0.998432
Cox20	212.014	-0.0425099	0.0891222	-0.476985	0.633373	0.998432
Cox4i1	1343.39	0.0195489	0.0581467	0.336199	0.73672	0.998432
Cox5a	240.948	0.0838067	0.0779368	1.07532	0.282233	0.998432
Cox5b	406.716	0.0295048	0.0693224	0.425617	0.670387	0.998432
Cox6a1	854.001	-0.00721914	0.0576563	-0.12521	0.900357	0.998432
Cox6c	559.397	0.0560207	0.083433	0.671445	0.501937	0.998432
Cox7a2l	708.202	0.0958848	0.0582981	1.64473	0.100025	0.998432
Cox7b	285.474	-0.0128058	0.0772472	-0.165777	0.868332	0.998432
Cox7c	677.059	0.0587999	0.0745938	0.788267	0.430541	0.998432
Cox8a	508.945	0.0743744	0.0587586	1.26576	0.205599	0.998432
Cpe	11432.1	0.0797679	0.0576079	1.38467	0.166154	0.998432
Cpeb1	93.3458	0.0455576	0.103631	0.439613	0.660217	0.998432
Cpeb4	687.725	-0.00854134	0.0783279	-0.109046	0.913166	0.998432
Cplx1	1959.84	-0.131226	0.078288	-1.6762	0.093699	0.998432
Cplx2	1632.13	-0.069168	0.0746814	-0.926175	0.354355	0.998432
Cpm	133.554	0.128158	0.0897331	1.42821	0.153231	0.998432
Cpne2	100.846	-0.144188	0.0994655	-1.44963	0.147162	0.998432
Cpne3	60.5991	0.0689966	0.101017	0.683021	0.494594	0.998432
Cpne6	378.241	-0.0485369	0.0901458	-0.538427	0.590282	0.998432
Cpne7	315.997	0.156866	0.103353	1.51777	0.129073	0.998432
Cpox	193.859	0.0754727	0.0843419	0.894842	0.370872	0.998432
Cpq	171.033	0.0590489	0.0852626	0.692553	0.48859	0.998432
Cpsf1	345.983	0.0213176	0.0732462	0.29104	0.771021	0.998432
Cpsf2	377.027	0.0638027	0.0777468	0.820647	0.411847	0.998432
Cpsf3	195.954	0.00375683	0.0808471	0.0464684	0.962937	0.998432
Cpsf3l	146.51	-0.0538284	0.0907542	-0.593122	0.553099	0.998432
Cpsf6	1188.89	-0.0462662	0.0598024	-0.773652	0.439137	0.998432
Cpsf7	618.755	-0.0777835	0.0648311	-1.19979	0.230222	0.998432
Cpt1a	327.356	0.0110953	0.0850785	0.130413	0.89624	0.998432
Cpt1c	352.707	-0.00959171	0.0711142	-0.134878	0.892709	0.998432
Cpt2	62.6502	0.0901174	0.103079	0.874256	0.381979	0.998432
Cptp	86.8917	0.0709981	0.101838	0.697169	0.485697	0.998432
Cr1l	109.776	0.0314795	0.0934979	0.336686	0.736354	0.998432
Crat	450.19	0.0473819	0.0699902	0.676979	0.498419	0.998432
Crbn	385.827	-0.00421901	0.0750999	-0.0561786	0.9552	0.998432
Crcp	159.52	0.0325187	0.0931641	0.349047	0.727054	0.998432
Creb3	178.444	-0.121569	0.0797454	-1.52446	0.127393	0.998432
Creb3l2	55.1434	-0.122816	0.102277	-1.20082	0.229822	0.998432
Crebbp	459.653	0.0236104	0.0745237	0.316817	0.751382	0.998432
Crebl2	612.469	-0.0664353	0.0651929	-1.01906	0.308176	0.998432
Crebrf	566.188	0.00633856	0.069967	0.0905936	0.927816	0.998432
Crebzf	540.453	0.0378255	0.0782509	0.483388	0.62882	0.998432
Creg1	117.414	0.110227	0.0915617	1.20385	0.228646	0.998432
Creld1	345.911	-0.127714	0.0779989	-1.63738	0.10155	0.998432
Creld2	57.6186	0.0155509	0.101907	0.152599	0.878714	0.998432
Crem	111.261	0.0884074	0.102409	0.863276	0.387986	0.998432
Crhbp	57.6906	0.0199893	0.10269	0.194657	0.845662	0.998432
Crim1	304.098	-0.0134671	0.0942422	-0.142899	0.88637	0.998432
Cript	256.861	0.009341	0.095183	0.0981373	0.921823	0.998432
Crk	229.382	0.0334253	0.0766434	0.436114	0.662754	0.998432
Crlf1	112.597	0.0601702	0.102188	0.588821	0.555981	0.998432
Crlf3	92.5153	-0.0997577	0.0944219	-1.05651	0.290735	0.998432
Crls1	114.236	-0.0337108	0.10117	-0.33321	0.738975	0.998432
Crmp1	805.968	-0.0955284	0.0775699	-1.23151	0.218131	0.998432
Crocc	225.396	0.0622803	0.0879929	0.707788	0.479077	0.998432
Crot	237.227	0.101242	0.102592	0.986838	0.323722	0.998432
Crtc1	371.48	-0.0163482	0.0781526	-0.209182	0.834306	0.998432
Cry1	74.4424	-0.0792319	0.102173	-0.775465	0.438065	0.998432
Cry2	763.981	0.0380663	0.0639619	0.59514	0.55175	0.998432
Cryab	82.7947	0.122712	0.103045	1.19086	0.233709	0.998432
Cryzl1	55.1013	0.0739223	0.103502	0.714212	0.475096	0.998432
Csad	141.463	-0.0083096	0.0918524	-0.0904669	0.927916	0.998432
Csdc2	578.967	-0.0367593	0.091927	-0.399875	0.689248	0.998432
Csde1	134.589	0.0882569	0.09123	0.967411	0.333338	0.998432
Cse1l	357.398	-0.0288401	0.0739379	-0.390058	0.696493	0.998432
Csf1r	629.832	0.0346497	0.0620838	0.558112	0.576768	0.998432
Csgalnact1	149.955	0.03436	0.0918111	0.374247	0.708221	0.998432
Csk	145.353	-0.0195335	0.0892992	-0.218743	0.826851	0.998432
Csmd1	436.104	0.0284401	0.0913396	0.311366	0.755522	0.998432
Csnk1a1	541.144	0.0724721	0.0697659	1.03879	0.298903	0.998432
Csnk1d	932.471	-0.0276106	0.059251	-0.465994	0.64122	0.998432
Csnk1g2	511.017	0.0408179	0.0660562	0.617927	0.536623	0.998432
Csnk1g3	502.964	0.0317926	0.0644322	0.493428	0.62171	0.998432
Csnk2a1	399.4	0.0248049	0.0772574	0.321068	0.748159	0.998432
Csnk2a2	178.725	0.0132219	0.0917965	0.144035	0.885473	0.998432
Csnk2b	221.49	-0.0191775	0.0796385	-0.240807	0.809704	0.998432
Cspg4	230.308	0.112816	0.0903031	1.2493	0.211554	0.998432
Cspg5	1085.44	0.0781969	0.062614	1.24887	0.211711	0.998432
Cspp1	359.96	0.0637755	0.0845424	0.75436	0.450633	0.998432
Csrnp2	227.14	-0.0141421	0.0822189	-0.172005	0.863433	0.998432
Csrnp3	103.39	-0.036079	0.102099	-0.353372	0.723809	0.998432
Csrp1	1164.03	0.0446448	0.0885598	0.50412	0.614177	0.998432
Csrp2bp	86.8134	-0.0687102	0.0990934	-0.693389	0.488065	0.998432
Cst3	3858.07	-0.0477896	0.0703991	-0.678838	0.49724	0.998432
Cstb	139.348	-0.0196273	0.0894337	-0.219462	0.82629	0.998432
Cstf1	139.005	0.0736022	0.088158	0.834889	0.40378	0.998432
Cstf2t	490.828	0.0454325	0.0877337	0.517845	0.604566	0.998432
Cstf3	74.3643	0.0684182	0.102356	0.668431	0.503859	0.998432
Ctbp1	1097.09	-0.0364979	0.0475551	-0.767487	0.442792	0.998432
Ctbp2	135.02	0.175949	0.100286	1.75448	0.0793479	0.998432
Ctc1	314.067	-0.0764832	0.0673228	-1.13607	0.255929	0.998432
Ctcf	484.285	0.0311362	0.0720594	0.432091	0.665675	0.998432
Ctdnep1	313.022	-0.0742887	0.0734918	-1.01084	0.312091	0.998432
Ctdp1	130.451	-0.0699856	0.0983371	-0.71169	0.476656	0.998432
Ctdsp1	166.366	0.144358	0.0954666	1.51214	0.130499	0.998432
Ctdspl	281.357	-0.0818786	0.0857155	-0.955237	0.339458	0.998432
Ctdspl2	69.8797	0.0453837	0.0991197	0.457868	0.647047	0.998432
Ctif	63.2797	-0.0600041	0.102499	-0.585414	0.55827	0.998432
Ctnna1	442.808	0.0341197	0.0632374	0.53955	0.589508	0.998432
Ctnna2	792.162	0.0519782	0.0576831	0.901099	0.367536	0.998432
Ctnnal1	569.89	-0.045416	0.0939568	-0.483371	0.628833	0.998432
Ctnnb1	1205.51	0.0374015	0.0540396	0.692112	0.488867	0.998432
Ctnnbip1	273.878	-0.130167	0.0915611	-1.42164	0.155132	0.998432
Ctnnbl1	174.439	-0.0471676	0.092106	-0.512102	0.60858	0.998432
Ctnnd1	509.296	0.02539	0.068511	0.370598	0.710937	0.998432
Ctnnd2	1266.6	-0.0157176	0.0624286	-0.251769	0.80122	0.998432
Ctps1	362.059	0.00319569	0.0811621	0.0393742	0.968592	0.998432
Ctps2	226.053	-0.0213609	0.0862393	-0.247693	0.804372	0.998432
Ctr9	506.064	-0.0126274	0.068663	-0.183905	0.854088	0.998432
Ctsa	606.819	0.0457625	0.0622382	0.735279	0.462169	0.998432
Ctsb	2196.52	0.0534929	0.0606804	0.88155	0.37802	0.998432
Ctsd	1009.22	0.0436533	0.0511724	0.853064	0.393624	0.998432
Ctsf	336.438	-0.110986	0.0739025	-1.50179	0.133152	0.998432
Ctsh	217.966	0.159377	0.0930596	1.71263	0.0867802	0.998432
Ctsl	502.743	0.0219305	0.068512	0.320098	0.748894	0.998432
Ctss	830.345	-0.0121804	0.0657719	-0.185192	0.853079	0.998432
Ctsz	71.3106	0.169508	0.100142	1.69267	0.0905184	0.998432
Cttnbp2	1845.3	-0.0179965	0.0741929	-0.242564	0.808343	0.998432
Cttnbp2nl	284.701	-0.00595254	0.0743144	-0.0800994	0.936158	0.998432
Ctxn1	1667.89	-0.015929	0.0756071	-0.210682	0.833136	0.998432
Cuedc1	106.3	-0.017519	0.0960682	-0.18236	0.8553	0.998432
Cul2	329.93	-0.0244688	0.0770847	-0.317428	0.750919	0.998432
Cul3	982.791	-0.0262556	0.0548079	-0.479048	0.631905	0.998432
Cul4a	411.533	0.0178223	0.0637584	0.279528	0.779839	0.998432
Cul4b	328.441	0.00434823	0.0790735	0.0549897	0.956147	0.998432
Cul5	255.929	-0.0405689	0.0897961	-0.451789	0.651421	0.998432
Cul9	612.866	0.0497147	0.0624427	0.796165	0.425936	0.998432
Cuta	135.912	-0.0110461	0.0941737	-0.117295	0.906626	0.998432
Cwc15	106.228	0.0514663	0.0958993	0.53667	0.591496	0.998432
Cwc25	108.908	0.0788995	0.0933913	0.844827	0.398207	0.998432
Cwc27	70.5032	-0.0926964	0.103621	-0.894571	0.371017	0.998432
Cwf19l1	191.981	-0.0698992	0.0928568	-0.752763	0.451592	0.998432
Cwf19l2	217.238	-0.0621981	0.082859	-0.75065	0.452863	0.998432
Cx3cl1	2490.59	-0.0375554	0.0791093	-0.474729	0.63498	0.998432
Cx3cr1	123.014	-0.0748507	0.0915294	-0.817778	0.413484	0.998432
Cxadr	288.128	-0.0732063	0.0772937	-0.947118	0.343579	0.998432
Cxcl12	499.81	0.058113	0.0893512	0.650389	0.515441	0.998432
Cxcl14	722.137	-0.141595	0.0976888	-1.44945	0.147212	0.998432
Cxxc1	174.046	-0.0780904	0.0815255	-0.957866	0.338131	0.998432
Cxxc4	249.855	-0.0390644	0.0793217	-0.49248	0.62238	0.998432
Cxxc5	152.733	-0.0488681	0.0983887	-0.496684	0.619412	0.998432
Cyb561	266.774	0.113658	0.0733975	1.54853	0.121496	0.998432
Cyb561d1	62.5949	0.0992759	0.0992253	1.00051	0.317064	0.998432
Cyb561d2	57.3716	-0.130948	0.101935	-1.28462	0.198923	0.998432
Cyb5a	198.018	-0.0045096	0.0988684	-0.0456121	0.963619	0.998432
Cyb5b	412.586	-0.00458338	0.0727992	-0.0629593	0.949799	0.998432
Cyb5r1	144.374	-0.0380011	0.086841	-0.437594	0.661681	0.998432
Cyb5r3	256.265	-0.0142632	0.0854799	-0.16686	0.86748	0.998432
Cyb5r4	157.607	-0.100574	0.0915359	-1.09873	0.271884	0.998432
Cyc1	555.163	-0.0625355	0.0721704	-0.866498	0.386217	0.998432
Cyfip1	603.569	-0.0235161	0.0609614	-0.385754	0.699679	0.998432
Cyfip2	7057.64	0.00277224	0.0694737	0.0399034	0.96817	0.998432
Cygb	188.1	-0.0233781	0.0941968	-0.248184	0.803992	0.998432
Cyld	182.503	0.172318	0.0995637	1.73073	0.0835004	0.998432
Cyp20a1	96.1847	0.0684763	0.0991889	0.690363	0.489966	0.998432
Cyp2d4	79.7932	-0.179323	0.100329	-1.78734	0.0738818	0.998432
Cyp46a1	978.817	-0.0031185	0.0661186	-0.0471652	0.962382	0.998432
Cyp4f4	72.7774	-0.140713	0.100998	-1.39323	0.163551	0.998432
Cyp4f6	55.968	0.0831358	0.102645	0.809937	0.417976	0.998432
Cyp4v3	120.701	0.0966904	0.103552	0.933737	0.350439	0.998432
Cyp4x1	116.929	-0.0802188	0.0982983	-0.816075	0.414457	0.998432
Cyp51	677.95	0.0953793	0.0728973	1.30841	0.190736	0.998432
Cyp7b1	265.442	0.119834	0.0823117	1.45586	0.145432	0.998432
Cys1	61.2055	-0.0895977	0.103208	-0.868131	0.385323	0.998432
Cyth1	155.516	0.0744127	0.0910941	0.816878	0.413998	0.998432
Cyth2	292.035	-0.00295243	0.0732204	-0.0403225	0.967836	0.998432
Cyth3	124.566	-0.0366253	0.0943199	-0.388309	0.697787	0.998432
Cyth4	72.0649	0.0293499	0.101796	0.288322	0.7731	0.998432
Cyyr1	198.97	0.0461475	0.0958183	0.481615	0.63008	0.998432
D2hgdh	69.1394	0.0293254	0.10194	0.287673	0.773597	0.998432
Daam1	467.352	-0.0245489	0.0775585	-0.316521	0.751607	0.998432
Dab1	116.662	-0.00738987	0.101452	-0.0728413	0.941932	0.998432
Dab2	87.1912	0.112345	0.10363	1.08409	0.278323	0.998432
Dab2ip	529.264	-0.00779194	0.0668293	-0.116595	0.907181	0.998432
Dact2	103.156	-0.0244471	0.0982602	-0.2488	0.803516	0.998432
Dact3	654.622	0.0348788	0.0645994	0.539924	0.589249	0.998432
Dad1	240.924	-0.0222	0.0826414	-0.26863	0.788215	0.998432
Dag1	887.754	0.0381637	0.0556653	0.685593	0.49297	0.998432
Dagla	461.395	-0.0105638	0.0766812	-0.137763	0.890428	0.998432
Daglb	93.7918	-0.0366308	0.0994906	-0.368183	0.712737	0.998432
Dalrd3	137.071	0.092509	0.0900143	1.02771	0.304084	0.998432
Dap3	215.928	0.0908061	0.0817495	1.11078	0.266661	0.998432
Dapk3	134.671	-0.11534	0.0918847	-1.25527	0.20938	0.998432
Dars	202.823	-0.0274012	0.0894918	-0.306187	0.759462	0.998432
Dars2	76.7748	-0.124764	0.0993148	-1.25625	0.209027	0.998432
Daxx	152.318	-0.0298241	0.084576	-0.352631	0.724365	0.998432
Dazap1	62.795	0.012275	0.100753	0.121832	0.903032	0.998432
Dazap2	904.436	0.0218213	0.0554355	0.393634	0.693852	0.998432
Dbi	393.167	0.0688417	0.0868815	0.792364	0.428149	0.998432
Dbn1	1297.67	0.00962664	0.0565953	0.170096	0.864935	0.998432
Dbndd1	73.8045	-0.0187506	0.101385	-0.184945	0.853272	0.998432
Dbndd2	479.106	-0.0159894	0.0777126	-0.20575	0.836986	0.998432
Dbnl	373.354	0.0948997	0.0713627	1.32982	0.183577	0.998432
Dbr1	56.4349	0.0946586	0.101505	0.932551	0.351052	0.998432
Dbt	221.974	0.106851	0.0869973	1.22821	0.219368	0.998432
Dcaf10	126	-0.0673068	0.0950275	-0.708288	0.478767	0.998432
Dcaf11	685.477	-0.0294363	0.0557522	-0.527984	0.59751	0.998432
Dcaf12	363.317	-0.0530606	0.0730544	-0.726316	0.467645	0.998432
Dcaf13	121.951	0.156196	0.0882334	1.77026	0.0766842	0.998432
Dcaf15	94.79	-0.127876	0.0983755	-1.29988	0.193642	0.998432
Dcaf5	450.125	-0.011555	0.0613117	-0.188463	0.850514	0.998432
Dcaf6	582.891	0.0125094	0.0654082	0.19125	0.848329	0.998432
Dcaf7	1095.6	-0.0727182	0.0628253	-1.15747	0.247082	0.998432
Dcaf8	413.884	0.009811	0.0636587	0.154119	0.877516	0.998432
Dcakd	109.511	0.176931	0.098527	1.79576	0.0725324	0.998432
Dcbld2	154.035	0.0260606	0.094051	0.27709	0.781711	0.998432
Dcc	123.332	-0.14856	0.103139	-1.44039	0.149757	0.998432
Dclk1	4996.86	-0.0893899	0.0791694	-1.1291	0.258857	0.998432
Dclk2	647.024	-0.00558126	0.0761958	-0.073249	0.941608	0.998432
Dclk3	398.394	-0.179298	0.0990161	-1.81079	0.0701727	0.998432
Dclre1a	95.5133	-0.0213021	0.0987807	-0.21565	0.82926	0.998432
Dclre1b	82.2253	0.0158406	0.0983599	0.161048	0.872056	0.998432
Dcp1a	59.9115	-0.140966	0.102126	-1.38031	0.167491	0.998432
Dcps	120.757	-0.131661	0.0936974	-1.40517	0.159972	0.998432
Dctn1	2291.11	-0.0356955	0.0451893	-0.789909	0.429581	0.998432
Dctn2	722.305	0.0288102	0.0568629	0.506661	0.612393	0.998432
Dctn3	77.6879	-0.0366621	0.0965958	-0.379542	0.704286	0.998432
Dctn4	120.179	0.0522669	0.0933464	0.559924	0.575531	0.998432
Dctn5	301.219	0.0511113	0.0803785	0.635883	0.524853	0.998432
Dctn6	232.376	-0.0818384	0.0809314	-1.01121	0.311918	0.998432
Dcun1d4	700.875	-0.113921	0.0641855	-1.77488	0.0759183	0.998432
Dcun1d5	199.156	0.0396834	0.0847256	0.468376	0.639516	0.998432
Dda1	213.588	0.0674666	0.0781031	0.863815	0.38769	0.998432
Ddah1	373.941	-0.0145739	0.0916206	-0.159068	0.873615	0.998432
Ddb1	1319.03	-0.0268452	0.0517601	-0.518646	0.604007	0.998432
Ddc	59.2261	0.045767	0.102945	0.444576	0.656626	0.998432
Ddhd1	397.996	-0.00955205	0.0719114	-0.132831	0.894327	0.998432
Ddi2	313.065	-0.0194255	0.0885844	-0.219288	0.826425	0.998432
Ddit3	88.5574	0.0740807	0.0966048	0.766843	0.443175	0.998432
Ddit4	324.473	0.074184	0.0835398	0.888008	0.374536	0.998432
[truncated: 6,657 more rows]

## Sheet: Exp 2
Experiment 2
Genes	Base Mean	log2 Fold Change	log2 Fold Change Std Err	Stat	P-value	FDR value
Blnk	71.0029	-0.581979	0.180424	-3.22562	0.00125702	0.678552
Reps1	203.868	-0.350865	0.109755	-3.19681	0.00138957	0.678552
Gmeb2	68.6818	-0.624323	0.197533	-3.16059	0.00157448	0.678552
Nabp1	142.454	0.42728	0.158187	2.70111	0.00691092	0.678552
Fam3a	202.918	0.303021	0.115508	2.62337	0.00870647	0.678552
Hsd17b8	78.6237	-0.517353	0.19948	-2.59351	0.00950013	0.678552
Fancd2	111.785	0.552199	0.213407	2.58754	0.00966631	0.678552
Cox5a	304.171	0.270258	0.104722	2.58072	0.00985954	0.678552
Pdgfc	92.793	0.423279	0.164254	2.57698	0.00996663	0.678552
Wdr92	156.173	-0.358641	0.141262	-2.53883	0.0111223	0.678552
Kcnn2	140.951	0.325543	0.128258	2.53818	0.011143	0.678552
Orc6	92.802	0.404825	0.160444	2.52315	0.0116307	0.678552
Rela	158.996	-0.463642	0.184	-2.51979	0.0117423	0.678552
Lonp2	372.033	-0.27287	0.108836	-2.50716	0.0121705	0.678552
Ociad2	742.53	0.363045	0.144892	2.50561	0.0122239	0.678552
Slc30a10	279.437	0.321652	0.129503	2.48375	0.0130008	0.678552
RGD1305178	271.662	-0.274838	0.11109	-2.47401	0.0133607	0.678552
Rdh13	195.228	0.322151	0.130377	2.47092	0.0134767	0.678552
Terf1	149.276	0.40227	0.164565	2.44444	0.0145078	0.678552
Cast	694.484	0.317116	0.130181	2.43596	0.0148523	0.678552
Sft2d1	196.576	-0.345158	0.142142	-2.42825	0.0151717	0.678552
Nkd1	84.6011	-0.468982	0.193266	-2.42662	0.0152403	0.678552
Cyp2j10	73.863	-0.521753	0.215583	-2.4202	0.015512	0.678552
Hypk	238.792	-0.33009	0.137076	-2.40808	0.0160366	0.678552
Traf2	72.1066	-0.457999	0.191265	-2.39459	0.0166391	0.678552
Dclk1	15212.8	0.299989	0.125536	2.38967	0.0168637	0.678552
Ehd4	281.954	0.279178	0.11689	2.38839	0.0169224	0.678552
Mdfic	189.029	0.428884	0.179857	2.38458	0.0170985	0.678552
Shpk	84.3732	0.358	0.150485	2.37898	0.0173606	0.678552
Mxd1	241.846	-0.352928	0.148404	-2.37816	0.0173992	0.678552
Mtrr	248.542	0.287307	0.121058	2.37329	0.0176302	0.678552
Pde5a	91.5971	0.428367	0.181849	2.35562	0.0184919	0.678552
Htr2c	5404.63	0.416626	0.177129	2.3521	0.0186677	0.678552
Sqrdl	68.9619	0.441714	0.187892	2.35089	0.0187284	0.678552
Slc15a2	929.908	0.321145	0.137285	2.33926	0.0193219	0.678552
Gpr22	548.299	0.447171	0.192416	2.32398	0.0201267	0.678552
Schip1	1265.95	0.253683	0.110326	2.2994	0.0214821	0.678552
Cblb	179.066	0.321175	0.139736	2.29844	0.021537	0.678552
Nsmce2	155.023	0.330394	0.144026	2.29398	0.0217915	0.678552
Plcl2	1323.59	0.220293	0.0961244	2.29175	0.0219199	0.678552
Phf13	141.988	-0.349871	0.153435	-2.28026	0.0225925	0.678552
Coq10b	450.672	0.420703	0.184548	2.27964	0.0226289	0.678552
Cep95	397.623	0.39376	0.173072	2.27512	0.0228985	0.678552
Ccdc65	141.783	-0.320485	0.141913	-2.25832	0.0239254	0.678552
Snap29	638.98	0.203992	0.0909731	2.24233	0.0249399	0.678552
Taf9	957.778	0.355714	0.158752	2.24069	0.0250459	0.678552
Tf	5152.77	-0.36274	0.162292	-2.2351	0.0254105	0.678552
Larp1b	198.557	0.374861	0.167913	2.23247	0.0255842	0.678552
Prss23	164.261	0.410354	0.184059	2.22948	0.0257823	0.678552
Tmem132e	153.788	-0.484697	0.217685	-2.2266	0.0259739	0.678552
Naaa	95.2234	0.346341	0.155742	2.22382	0.0261609	0.678552
Zfp865	119.202	0.309973	0.139679	2.21917	0.026475	0.678552
Alg5	225.952	0.377933	0.17035	2.21857	0.0265161	0.678552
Scd1	296.561	0.42271	0.190894	2.21436	0.0268037	0.678552
Slc19a2	477.275	0.286618	0.129764	2.20877	0.0271908	0.678552
Syt6	253.406	-0.445354	0.201685	-2.20816	0.027233	0.678552
Gjc2	197.776	-0.457063	0.207455	-2.20319	0.0275811	0.678552
Ube2m	1053.88	-0.320024	0.145825	-2.19457	0.0281946	0.678552
Rnd2	1304.26	-0.278414	0.127207	-2.18867	0.0286211	0.678552
Yif1a	95.4125	-0.41952	0.191775	-2.18756	0.0287019	0.678552
Adamts4	122.816	-0.468567	0.214236	-2.18715	0.0287312	0.678552
Pip5k1b	129.373	-0.424195	0.19397	-2.18691	0.0287493	0.678552
Yipf4	349.366	0.368628	0.168757	2.18438	0.0289346	0.678552
Pgm2l1	2444.17	0.317985	0.145831	2.1805	0.0292205	0.678552
Sema3f	115.275	-0.466091	0.21421	-2.17586	0.0295655	0.678552
Rars2	123.727	0.280412	0.128879	2.17577	0.0295724	0.678552
Anxa6	1166.62	-0.235643	0.108679	-2.16824	0.0301408	0.678552
Chmp7	1112.9	0.171183	0.0789673	2.16778	0.0301756	0.678552
Mcm8	87.4177	0.469	0.216421	2.16707	0.0302294	0.678552
Cep63	263.352	0.322315	0.148757	2.16673	0.0302557	0.678552
Lipa	605.118	0.332621	0.153533	2.16645	0.0302765	0.678552
Cyb561	613.69	-0.227016	0.104904	-2.16402	0.0304625	0.678552
Lrrn3	1775.27	0.421184	0.194996	2.15996	0.030776	0.678552
Cyth1	193.394	-0.276003	0.127844	-2.1589	0.030858	0.678552
Idi1	346.319	0.32909	0.152461	2.15853	0.0308869	0.678552
Ghr	235.306	0.418941	0.194136	2.15798	0.0309294	0.678552
Man1c1	177.696	-0.362213	0.168036	-2.15556	0.0311177	0.678552
Begain	571.992	-0.418273	0.19408	-2.15515	0.0311497	0.678552
Armc10	428.236	0.277637	0.128853	2.15468	0.031187	0.678552
Hr	144.456	-0.46203	0.214464	-2.15435	0.0312128	0.678552
Nkap	111.522	0.383275	0.177932	2.15405	0.0312363	0.678552
Slc39a12	144.371	-0.439631	0.204808	-2.14656	0.0318284	0.678552
Usp40	563.286	0.337669	0.157451	2.14459	0.0319855	0.678552
Zbtb9	144.516	-0.357139	0.166648	-2.14307	0.0321075	0.678552
Mtrf1l	108.94	0.294252	0.13751	2.13986	0.0323663	0.678552
Cdk5r1	337.316	-0.319301	0.149921	-2.1298	0.0331885	0.678552
Adora2a	1034.7	-0.40124	0.188989	-2.12308	0.0337469	0.678552
Syn3	107.773	-0.35456	0.167157	-2.12112	0.0339121	0.678552
Zdhhc15	155.903	0.43672	0.206951	2.11026	0.0348362	0.678552
Nr4a3	162.989	0.379391	0.180258	2.10471	0.0353169	0.678552
Hnrnpa1	602.881	0.305299	0.145433	2.09924	0.0357953	0.678552
Tbc1d2b	519.527	-0.203903	0.0972031	-2.0977	0.0359318	0.678552
RGD1308706	287.515	0.356065	0.169788	2.09712	0.035983	0.678552
Pdlim5	111.852	-0.317713	0.151505	-2.09704	0.0359898	0.678552
Hpca	3971.31	-0.42222	0.201541	-2.09495	0.0361751	0.678552
Gadd45a	108.596	0.42065	0.200842	2.09443	0.0362217	0.678552
Gbas	226.129	-0.336577	0.160904	-2.09179	0.0364576	0.678552
Oprk1	198.944	0.424342	0.20289	2.09149	0.0364842	0.678552
Padi2	561.081	-0.389977	0.186853	-2.08708	0.0368813	0.678552
Gstp1	529.988	-0.296161	0.141992	-2.08575	0.0370009	0.678552
Zfp955a	711.375	0.33421	0.160484	2.08251	0.0372955	0.678552
Ctsk	121.923	0.362873	0.174666	2.07752	0.0377535	0.678552
Thoc1	403	0.378897	0.182469	2.0765	0.0378474	0.678552
Tubg2	74.0859	-0.42395	0.204268	-2.07546	0.0379437	0.678552
Zfp958	724.418	0.401947	0.193683	2.07529	0.03796	0.678552
Plod1	168.832	-0.419194	0.202147	-2.07371	0.0381066	0.678552
Prkar2a	359.171	0.298061	0.144255	2.06621	0.0388084	0.678552
Zdhhc2	974.055	0.272123	0.131807	2.06455	0.0389655	0.678552
Atp5e	224.233	-0.446666	0.216408	-2.064	0.0390181	0.678552
Rhobtb3	224.129	0.416259	0.201809	2.06264	0.0391467	0.678552
Nudcd2	204.509	0.369791	0.179611	2.05885	0.0395088	0.678552
Arl2	177.018	-0.43698	0.21237	-2.05763	0.0396256	0.678552
Syndig1l	292.537	-0.447817	0.217676	-2.05726	0.0396608	0.678552
Ndufaf7	534.519	0.238107	0.115796	2.05627	0.0397566	0.678552
Acss2	662.319	0.24569	0.119519	2.05566	0.0398157	0.678552
Tmem43	368.326	0.224584	0.109358	2.05367	0.040008	0.678552
Itgbl1	106.694	0.423005	0.206139	2.05203	0.0401664	0.678552
Slc29a1	150.989	-0.370588	0.180641	-2.05151	0.0402169	0.678552
Nrgn	842.689	-0.438978	0.214215	-2.04924	0.0404391	0.678552
Taf1a	127.248	0.311434	0.152021	2.04863	0.0404981	0.678552
Atxn1	276.203	-0.315401	0.15442	-2.04249	0.0411028	0.678552
Nsun7	77.9452	0.437344	0.214274	2.04105	0.0412455	0.678552
Gpr37	1477.12	-0.312276	0.153048	-2.04039	0.0413118	0.678552
Hacl1	329.699	0.383538	0.188002	2.04007	0.0413434	0.678552
Zufsp	443.743	0.355284	0.174169	2.03987	0.0413628	0.678552
Mmp16	366.114	0.282302	0.138582	2.03707	0.0416433	0.678552
Klc4	92.8125	-0.434997	0.213664	-2.03589	0.041761	0.678552
P2ry1	506.265	0.442372	0.217619	2.03279	0.042074	0.678552
Acsl4	2274.32	0.292432	0.144291	2.02668	0.0426951	0.678552
Cacng3	448.466	-0.332454	0.164152	-2.02527	0.0428392	0.678552
Mapk8	2279.11	0.269671	0.133196	2.02463	0.0429058	0.678552
F2r	403.346	0.345918	0.170891	2.0242	0.0429493	0.678552
Bcap29	419.996	0.310315	0.153331	2.02383	0.042988	0.678552
Hs6st1	309.816	-0.307561	0.152396	-2.01817	0.0435733	0.678552
Gbf1	1154.05	-0.268633	0.13321	-2.01661	0.0437363	0.678552
Usp46	3054.09	0.316378	0.156972	2.01551	0.0438517	0.678552
Adamts9	96.6408	0.435417	0.216036	2.01549	0.0438536	0.678552
Slain1	536.232	-0.272903	0.135403	-2.01548	0.0438542	0.678552
Hectd2	778.78	0.282523	0.140291	2.01384	0.0440265	0.678552
Ephb1	617.157	-0.295144	0.146728	-2.0115	0.0442727	0.678552
Rock1	2406.3	0.372322	0.18557	2.00638	0.0448162	0.678552
Slc38a1	921.36	-0.285431	0.142369	-2.00487	0.0449772	0.678552
Mbp	22154.7	-0.412462	0.206078	-2.00149	0.04534	0.678552
Polr3f	684.969	0.314815	0.157301	2.00136	0.0453541	0.678552
Ypel3	304.365	-0.417433	0.208591	-2.0012	0.0453709	0.678552
Terf2ip	811.002	0.384528	0.192464	1.99793	0.0457246	0.678552
Fbxl19	190.935	-0.387618	0.194263	-1.99532	0.0460077	0.678552
Egln2	175.708	-0.432931	0.217562	-1.98992	0.0465992	0.678552
Rbm34	620.204	0.31287	0.157361	1.98824	0.0467854	0.678552
Azin1	2260.63	0.351169	0.17664	1.98805	0.046806	0.678552
Plxnd1	398.754	-0.418321	0.210567	-1.98665	0.0469617	0.678552
Gabrd	496.441	-0.362059	0.182429	-1.98466	0.0471824	0.678552
Gltp	203.823	-0.401925	0.202633	-1.98352	0.0473095	0.678552
Ppapdc3	107.037	-0.298324	0.15051	-1.98208	0.0474701	0.678552
Abcg1	668.757	-0.274094	0.138342	-1.98128	0.0475599	0.678552
Fam118b	288.467	0.313014	0.158036	1.98065	0.0476307	0.678552
Arv1	77.3927	-0.430556	0.217609	-1.97857	0.0478641	0.678552
Dcdc2	95.209	0.414778	0.209813	1.97689	0.0480539	0.678552
Ino80e	294	-0.42851	0.21707	-1.97406	0.0483747	0.678552
Atp6v1h	1513.24	0.233431	0.118713	1.96635	0.0492586	0.678552
Pik3cd	270.468	-0.418568	0.212937	-1.96569	0.0493348	0.678552
Med10	92.1061	-0.330909	0.168375	-1.96531	0.0493781	0.678552
Anapc4	893.362	0.247985	0.126194	1.96511	0.0494016	0.678552
Hs2st1	1003	0.20237	0.103018	1.96441	0.0494827	0.678552
Arpc5l	182.288	0.292503	0.14893	1.96402	0.0495274	0.678552
Nabp2	275.922	-0.299229	0.152557	-1.96142	0.0498299	0.678552
Crip2	559.1	-0.424544	0.216645	-1.95963	0.0500394	0.678552
RGD1305089	202.557	0.360862	0.184282	1.95821	0.0502057	0.678552
Fitm2	283.71	-0.248915	0.127571	-1.9512	0.0510337	0.678552
Plek	68.6268	-0.366959	0.188228	-1.94955	0.0512298	0.678552
Itpka	351.536	-0.40528	0.208003	-1.94844	0.0513629	0.678552
Rps6ka4	395.494	-0.39394	0.202653	-1.94391	0.051906	0.678552
Crot	551.279	0.385971	0.198761	1.94189	0.0521504	0.678552
Zcchc10	83.9959	0.32224	0.166111	1.93991	0.052391	0.678552
MGC94207	118.121	-0.369263	0.190598	-1.9374	0.0526966	0.678552
Olig2	131.631	-0.333724	0.17245	-1.9352	0.052966	0.678552
Tfcp2l1	217.105	0.411927	0.21297	1.9342	0.0530884	0.678552
Exosc9	413.045	0.307302	0.158969	1.93309	0.0532253	0.678552
Pcdhb20	86.9666	0.322239	0.16676	1.93235	0.0533159	0.678552
Nedd9	150.106	0.282184	0.146122	1.93115	0.0534649	0.678552
Gdap2	451.17	0.268506	0.13913	1.9299	0.0536193	0.678552
Rab6a	7571.66	0.270807	0.140334	1.92973	0.0536404	0.678552
Olfml2a	251.026	0.352874	0.182884	1.9295	0.053669	0.678552
Elovl1	466.548	-0.24755	0.128448	-1.92723	0.053951	0.678552
Olig1	321.394	-0.351813	0.18263	-1.92637	0.054058	0.678552
Mkln1	740.53	0.320799	0.166629	1.92523	0.0542012	0.678552
LOC100125367	96.4619	0.383471	0.199347	1.92364	0.0544002	0.678552
Cox5b	260.877	-0.330517	0.171993	-1.92169	0.0546442	0.678552
Dock11	392.923	0.347842	0.181035	1.92141	0.05468	0.678552
Arpc5	1147.59	0.281788	0.14672	1.92058	0.0547849	0.678552
Inppl1	360.008	-0.352913	0.183836	-1.91972	0.0548937	0.678552
Slc35a1	384.135	0.327992	0.170896	1.91924	0.0549535	0.678552
Ggps1	438.646	0.367704	0.191845	1.91667	0.0552794	0.678552
Tmbim6	850.572	-0.281658	0.147125	-1.91441	0.0555676	0.678552
Rps24	98.2433	0.372853	0.194804	1.91399	0.0556216	0.678552
Esam	175.786	-0.310691	0.162942	-1.90676	0.0565515	0.678552
Dse	107.409	0.332842	0.174586	1.90646	0.0565904	0.678552
Higd2a	82.8333	-0.371578	0.195024	-1.90529	0.0567424	0.678552
Cnot3	255.085	-0.312766	0.164198	-1.9048	0.0568058	0.678552
Calu	1204.73	0.213267	0.112038	1.90353	0.0569721	0.678552
Slc25a16	496.319	0.338752	0.178087	1.90217	0.0571495	0.678552
Selm	96.0502	-0.404282	0.212794	-1.89987	0.0574498	0.678552
Rab33b	282.488	0.245785	0.129472	1.89837	0.0576469	0.678552
Vgf	112.749	-0.412962	0.217687	-1.89704	0.0578226	0.678552
Rnf11l1	570.282	0.194765	0.102669	1.89702	0.0578258	0.678552
Ctsc	72.3032	0.393042	0.207221	1.89672	0.0578644	0.678552
LOC100911367	166.587	0.364239	0.192114	1.89595	0.057967	0.678552
Gsn	538.939	-0.41277	0.217737	-1.89572	0.0579967	0.678552
Hsf2	671.28	0.301757	0.159195	1.89552	0.0580234	0.678552
Chrnb2	364.899	-0.265192	0.13994	-1.89504	0.0580875	0.678552
Tmem169	189.277	0.354243	0.187157	1.89276	0.0583902	0.678552
Mrpl46	190.462	-0.244426	0.129191	-1.89197	0.0584951	0.678552
Sec23ip	922.188	0.370134	0.1957	1.89133	0.0585805	0.678552
Tiprl	764.806	0.282269	0.149321	1.89035	0.0587107	0.678552
Rps6kb2	259.52	-0.373588	0.197639	-1.89026	0.0587238	0.678552
RGD1304704	773.944	0.259084	0.137067	1.8902	0.0587315	0.678552
Phospho2	682.145	0.361701	0.191369	1.89007	0.0587488	0.678552
Lsm4	109.921	-0.406787	0.215326	-1.88916	0.0588698	0.678552
Samd4b	214.555	-0.378804	0.20066	-1.88779	0.0590538	0.678552
Klk6	191.18	-0.388287	0.205934	-1.88549	0.0593634	0.678552
Zfp133	236.35	0.200006	0.106132	1.8845	0.0594975	0.678552
Ckb	1236.42	-0.409918	0.217648	-1.88339	0.059647	0.678552
Il1r1	67.941	0.400644	0.212781	1.8829	0.0597143	0.678552
Slc25a23	1207.96	-0.387059	0.205728	-1.88141	0.059916	0.678552
Ccrn4l	507.597	0.300697	0.159837	1.88128	0.0599345	0.678552
Atf6	547.601	0.192947	0.102601	1.88056	0.0600322	0.678552
Diras1	147.711	-0.398081	0.211824	-1.8793	0.0602034	0.678552
Mrps21	174.547	-0.313385	0.166782	-1.87901	0.0602434	0.678552
Cacna1h	647.985	-0.40634	0.216442	-1.87736	0.0604681	0.678552
Slc35f5	243.252	0.273844	0.145996	1.87569	0.0606972	0.678552
Arvcf	123.32	-0.398192	0.212438	-1.87439	0.0608767	0.678552
Stard7	455.225	0.256961	0.13713	1.87385	0.060951	0.678552
Stk39	921.793	0.282549	0.150786	1.87384	0.0609523	0.678552
Clmn	606.517	-0.246471	0.131547	-1.87364	0.0609802	0.678552
Wdr74	103.196	-0.326518	0.1743	-1.87332	0.0610249	0.678552
Gpm6a	19784.9	0.3069	0.163982	1.87155	0.0612686	0.678552
Kif3b	1345.32	0.244809	0.130846	1.87097	0.0613489	0.678552
Cplx2	367.689	-0.404314	0.216462	-1.86783	0.0617858	0.678552
Slc39a14	438.338	0.221977	0.119022	1.865	0.0621814	0.678552
Fam13b	2020.87	0.232905	0.12494	1.86413	0.0623041	0.678552
Angel1	113	-0.366541	0.196663	-1.8638	0.0623491	0.678552
Zbed5	70.3132	0.345697	0.185507	1.86352	0.0623886	0.678552
Dnmt1	368.046	-0.318926	0.171204	-1.86284	0.0624851	0.678552
Ptpn4	2230.42	0.356089	0.191245	1.86195	0.0626101	0.678552
Tsga10	336.703	0.375499	0.20185	1.86029	0.0628446	0.678552
Kbtbd2	919.28	0.266261	0.14316	1.85989	0.0629016	0.678552
Mllt11	1958.42	0.202083	0.108797	1.85744	0.0632492	0.678552
Pcdh9	1557.69	0.27433	0.147707	1.85725	0.0632752	0.678552
Pagr1	209.088	-0.372872	0.200791	-1.85702	0.0633083	0.678552
Gjb1	68.7742	-0.394131	0.212349	-1.85605	0.0634462	0.678552
Gmeb1	123.982	-0.298182	0.160709	-1.85541	0.0635373	0.678552
RGD1565059	116.278	0.355562	0.19167	1.85507	0.0635862	0.678552
Nmnat1	151.312	-0.300068	0.161864	-1.85382	0.0637646	0.678552
RGD1306215	123.549	-0.393207	0.212164	-1.85332	0.0638367	0.678552
Klhl12	460.162	0.211313	0.114037	1.85302	0.063879	0.678552
Penk	8039.08	-0.338667	0.182853	-1.85213	0.0640072	0.678552
Cog7	319.631	-0.286984	0.155076	-1.8506	0.0642276	0.678552
Dkk3	1381.53	0.3607	0.195018	1.84958	0.0643748	0.678552
Pop7	81.7304	-0.368573	0.199302	-1.84932	0.0644114	0.678552
Sarnp	531.959	0.264786	0.143243	1.84851	0.0645289	0.678552
Cnot6l	635.286	0.347628	0.188246	1.84667	0.0647952	0.678552
Tmem98	82.5094	-0.395131	0.214097	-1.84557	0.0649545	0.678552
LOC499770	116.033	-0.399804	0.216642	-1.84546	0.06497	0.678552
Zfp18	127.037	-0.215969	0.117036	-1.84533	0.0649902	0.678552
Cntn4	735.848	0.269264	0.145979	1.84454	0.065104	0.678552
Prkag2	719.875	0.182355	0.0989877	1.8422	0.0654466	0.678552
Cfap97	259.596	0.336124	0.18249	1.84188	0.0654923	0.678552
RGD1306954	259.485	-0.256053	0.139176	-1.83978	0.0658004	0.678552
Lgalsl	2183.93	0.311655	0.169431	1.83942	0.0658536	0.678552
Slc8a3	377.842	-0.232065	0.12618	-1.83915	0.065893	0.678552
Rdh11	487.368	0.130326	0.0708825	1.83862	0.0659709	0.678552
Gcdh	730.347	0.176612	0.0960999	1.83779	0.0660933	0.678552
Hdac10	92.6098	-0.400055	0.217736	-1.83734	0.0661601	0.678552
Spns1	252.366	-0.395352	0.215201	-1.83713	0.0661905	0.678552
Cdk10	411.845	-0.32843	0.179105	-1.83373	0.0666944	0.678552
Synpr	3987.57	0.230711	0.125952	1.83174	0.0669909	0.678552
Otud6b	463.062	0.277311	0.151468	1.83083	0.0671267	0.678552
Cd93	108.65	0.348017	0.190101	1.83069	0.0671462	0.678552
Nup214	399.315	-0.325021	0.177799	-1.82802	0.067546	0.678552
Banp	143.014	-0.388222	0.212521	-1.82674	0.0677382	0.678552
Rpa1	451.608	0.224158	0.122732	1.82641	0.0677887	0.678552
Lrtm2	273.02	-0.344402	0.188647	-1.82565	0.0679034	0.678552
Il4r	71.1901	-0.388707	0.21301	-1.82483	0.0680265	0.678552
RGD1307947	356.987	0.349212	0.191382	1.82469	0.0680484	0.678552
Hexim1	220.96	-0.320166	0.175471	-1.82461	0.0680597	0.678552
Sorbs2	3110.24	0.247744	0.135798	1.82436	0.0680982	0.678552
Hnrpd	1169.67	0.21874	0.11991	1.82421	0.0681205	0.678552
Lrrc4b	281.662	-0.392568	0.215281	-1.82352	0.0682248	0.678552
Pnlip	68.1521	-0.379395	0.208287	-1.8215	0.0685307	0.678552
Ing2	251.87	0.298435	0.164094	1.81868	0.0689597	0.678552
Dcx	1332.08	0.358148	0.196962	1.81836	0.0690096	0.678552
Mrps24	103.538	-0.348311	0.191634	-1.81759	0.0691272	0.678552
Sord	381.758	0.215583	0.118667	1.81671	0.0692616	0.678552
Lamtor3	222.289	-0.323858	0.178387	-1.81547	0.0694511	0.678552
Brpf3	98.0317	-0.39033	0.215012	-1.81539	0.0694635	0.678552
Erf	67.7436	-0.38363	0.211465	-1.81416	0.0696533	0.678552
Megf10	225.517	-0.286164	0.157745	-1.8141	0.0696626	0.678552
Hhip	159.965	-0.270411	0.14917	-1.81277	0.069867	0.678552
Camk4	499.589	-0.270744	0.14939	-1.81233	0.0699346	0.678552
Lnx2	79.4331	-0.320301	0.176799	-1.81167	0.0700378	0.678552
Ppp1ca	2551.11	-0.285794	0.157762	-1.81155	0.0700552	0.678552
Hps5	238.944	0.263434	0.145666	1.80849	0.0705307	0.678552
Ccm2	265.396	-0.388987	0.215143	-1.80804	0.0705997	0.678552
Lhx8	74.8843	-0.381861	0.21122	-1.80788	0.0706247	0.678552
Eif2ak3	455.07	0.181303	0.100293	1.80773	0.0706489	0.678552
Desi1	549.585	-0.289633	0.16028	-1.80705	0.0707552	0.678552
Naa38	119.53	-0.369654	0.204601	-1.80671	0.0708076	0.678552
Gprc5b	870.591	-0.253388	0.140344	-1.80547	0.0710009	0.678552
Spdya	96.2476	0.387393	0.214597	1.80521	0.0710423	0.678552
Pmm2	386.146	-0.174039	0.0964496	-1.80446	0.0711592	0.678552
Tie1	81.2684	-0.386242	0.214082	-1.80418	0.0712032	0.678552
Stk11	311.354	-0.392013	0.217293	-1.80408	0.0712194	0.678552
Cd180	94.3665	-0.380725	0.211048	-1.80398	0.0712347	0.678552
Phf2	369.507	-0.323286	0.179274	-1.8033	0.0713403	0.678552
Klf16	467.37	-0.347681	0.192805	-1.80327	0.0713455	0.678552
Dlgap3	466.984	-0.377179	0.2093	-1.8021	0.0715299	0.678552
Cnp	2888.51	-0.331356	0.184035	-1.8005	0.0717812	0.678552
Cflar	307.535	0.252505	0.140408	1.79837	0.0721179	0.678552
Cc2d1a	213.09	-0.391186	0.217664	-1.7972	0.0723044	0.678552
Rnpepl1	132.752	-0.388954	0.216666	-1.79518	0.0726254	0.678552
Akt3	842.294	0.313738	0.174847	1.79436	0.0727557	0.678552
Pphln1	569.168	0.269681	0.150311	1.79415	0.0727889	0.678552
Rnasek	666.883	-0.356718	0.198856	-1.79385	0.0728375	0.678552
Ampd2	535.784	-0.376793	0.210127	-1.79317	0.072946	0.678552
Afg3l2	893.064	0.156803	0.0874609	1.79284	0.0729993	0.678552
Taf9b	1245.12	0.304844	0.170075	1.79241	0.0730674	0.678552
Mrps25	229.456	-0.281875	0.157318	-1.79175	0.0731732	0.678552
Scamp3	228.031	-0.380097	0.212205	-1.79118	0.073265	0.678552
Npl	403.022	0.377314	0.210671	1.79101	0.0732911	0.678552
Lpcat4	317.435	-0.387584	0.216412	-1.79096	0.0733004	0.678552
Ppm1k	913.085	0.250244	0.139773	1.79036	0.0733955	0.678552
Fez2	186.84	0.282627	0.157902	1.7899	0.0734707	0.678552
Nap1l3	1019.67	0.247523	0.138314	1.78958	0.0735222	0.678552
Erc2	430.2	0.258688	0.144602	1.78896	0.0736207	0.678552
Rbm45	249.496	-0.23627	0.132101	-1.78855	0.0736874	0.678552
Srfbp1	236.05	0.225466	0.126098	1.78802	0.0737729	0.678552
Hmgcs1	2791.75	0.222432	0.124408	1.78792	0.0737888	0.678552
Thumpd3	444.506	0.221413	0.123838	1.78792	0.0737891	0.678552
Pcdhgc3	336.883	-0.315665	0.176678	-1.78667	0.073991	0.678552
Rita1	101.945	-0.388739	0.217601	-1.78648	0.074022	0.678552
LOC690911	574.269	-0.298527	0.167153	-1.78595	0.074107	0.678552
Fastkd3	347.105	0.284289	0.159272	1.78493	0.0742733	0.678552
MGC109340	916.941	0.309751	0.173585	1.78443	0.074354	0.678552
Srr	775.144	0.228166	0.127909	1.78382	0.0744525	0.678552
Ankrd13c	445.513	0.28245	0.158491	1.78213	0.0747284	0.678552
Rpl18	287.491	-0.386544	0.217205	-1.77963	0.0751367	0.678552
Zfp347	279.519	0.351917	0.197888	1.77836	0.075344	0.678552
Trnau1ap	223.26	-0.227751	0.128082	-1.77817	0.0753759	0.678552
Cep76	97.5746	-0.229228	0.128922	-1.77804	0.0753975	0.678552
Aif1l	111.513	-0.353329	0.198943	-1.77603	0.0757282	0.678552
RGD1565685	278.34	0.33435	0.188434	1.77436	0.0760029	0.678552
Ing3	256.704	0.231151	0.130352	1.77328	0.0761824	0.678552
Nelfa	225.478	-0.33517	0.189097	-1.77248	0.0763155	0.678552
Ccng1	3342.71	0.33634	0.189781	1.77225	0.0763531	0.678552
Mal2	1647.43	0.265941	0.150146	1.77122	0.0765248	0.678552
Evl	853.633	-0.316241	0.178582	-1.77085	0.0765861	0.678552
Shmt2	166.456	-0.364357	0.205898	-1.7696	0.0767942	0.678552
Unc119b	282.044	-0.281212	0.159017	-1.76843	0.0769887	0.678552
Csgalnact2	112.443	0.305127	0.172571	1.76813	0.0770396	0.678552
Atp6v1a	4237.85	0.178986	0.101253	1.76772	0.0771082	0.678552
Rab22a	541.031	-0.149063	0.0843622	-1.76694	0.0772388	0.678552
Arntl	643.63	-0.203806	0.115381	-1.76637	0.0773335	0.678552
Pde1b	5664.22	-0.306592	0.173645	-1.76563	0.0774583	0.678552
Fstl4	150.054	-0.350391	0.198735	-1.76311	0.0778821	0.678552
Rgs19	91.3815	-0.382549	0.216985	-1.76302	0.0778971	0.678552
Clptm1l	1103.48	-0.16961	0.0962433	-1.7623	0.0780182	0.678552
Wbp1l	423.206	-0.239343	0.135814	-1.76228	0.0780213	0.678552
Pnpt1	482.506	0.29895	0.169759	1.76102	0.0782352	0.678552
Pam	5088.08	0.15906	0.0903973	1.75957	0.0784809	0.678552
Rtn3	16336.1	0.240405	0.136658	1.75918	0.0785477	0.678552
Fundc2	79.8479	-0.348798	0.198308	-1.75887	0.0786004	0.678552
Brd3	168.007	-0.34214	0.194525	-1.75884	0.0786038	0.678552
Dpyd	152.514	0.353144	0.200842	1.75832	0.0786932	0.678552
Camk2a	3446.25	-0.375648	0.213883	-1.75632	0.0790332	0.678552
Guf1	395.742	0.281147	0.1601	1.75607	0.0790763	0.678552
Mcam	508.457	-0.334735	0.190693	-1.75536	0.0791982	0.678552
Fbn1	100.503	0.373339	0.21269	1.75532	0.0792049	0.678552
LOC100361083	288.676	0.381384	0.217356	1.75465	0.0793188	0.678552
Dynlt3	2151.26	0.281393	0.160669	1.75138	0.0798812	0.678552
Mrpl38	133.436	-0.381037	0.217575	-1.75129	0.0798953	0.678552
Urod	281.926	-0.326471	0.186442	-1.75106	0.079936	0.678552
B4galt6	1565.25	0.178377	0.101899	1.75053	0.0800269	0.678552
Tjp2	420.139	-0.260395	0.148815	-1.74979	0.080154	0.678552
Ints10	1182.19	0.213813	0.122213	1.74951	0.0802026	0.678552
Elovl4	476.217	0.275624	0.15761	1.74877	0.0803311	0.678552
Rplp0	932.515	-0.380395	0.217728	-1.74711	0.0806183	0.678552
Hnrnpul1	876.907	-0.159189	0.0911462	-1.74653	0.080719	0.678552
Rfx1	89.2747	-0.37447	0.214453	-1.74617	0.0807821	0.678552
LOC499331	215.399	0.307055	0.175897	1.74565	0.0808711	0.678552
Lyrm1	134.113	0.216306	0.123915	1.74559	0.0808815	0.678552
Secisbp2	234.481	-0.267773	0.153439	-1.74514	0.0809601	0.678552
LOC100910827	7554.23	0.290456	0.166593	1.74351	0.0812453	0.678552
Rgs14	495.029	-0.360167	0.206579	-1.74348	0.0812493	0.678552
Extl1	328.606	-0.334222	0.191727	-1.74322	0.0812945	0.678552
Ndufb2	225.612	-0.247508	0.142001	-1.743	0.0813345	0.678552
Gstt3	451.233	-0.248506	0.142627	-1.74235	0.0814472	0.678552
Ndufa7	123.201	-0.379042	0.217682	-1.74127	0.0816368	0.678552
Cln3	149.506	-0.344209	0.197776	-1.7404	0.0817893	0.678552
Maea	475.507	-0.328384	0.188746	-1.73982	0.0818909	0.678552
Zcchc2	236.371	0.188689	0.108486	1.7393	0.0819821	0.678552
Sod3	104.986	-0.327223	0.188181	-1.73887	0.0820575	0.678552
Bola3	96.2418	-0.33644	0.193499	-1.73871	0.0820851	0.678552
Zfp800	181.942	0.333064	0.191578	1.73853	0.0821169	0.678552
Isyna1	266.607	-0.377575	0.217341	-1.73725	0.0823432	0.678552
Zzz3	1034.77	0.328907	0.189401	1.73656	0.0824645	0.678552
Lnc215	848.493	0.225342	0.129793	1.73616	0.0825349	0.678552
Glod4	848.422	0.140555	0.0809955	1.73535	0.0826793	0.678552
RGD1359127	87.6231	-0.377408	0.217612	-1.73432	0.0828621	0.678552
Atp6v1c1	3095.55	0.238469	0.137514	1.73414	0.0828929	0.678552
Mtx2	432.417	0.282991	0.163192	1.7341	0.0829011	0.678552
Scyl2	1001.87	0.250648	0.14458	1.73363	0.082983	0.678552
Gspt2	413.603	0.268066	0.154653	1.73334	0.0830355	0.678552
Kif2a	1171.57	0.194124	0.112051	1.73245	0.0831929	0.678552
Chp1	591.733	0.229236	0.132439	1.73088	0.0834728	0.678552
Zfhx4	692.798	0.257137	0.148598	1.73042	0.0835547	0.678552
Npr1	115.383	-0.265902	0.153679	-1.73024	0.0835879	0.678552
Szrd1	225.338	-0.31789	0.183729	-1.73022	0.0835918	0.678552
Zfp35	311.052	0.278284	0.160841	1.73018	0.0835978	0.678552
Hsd11b1	624.514	-0.314965	0.182049	-1.73011	0.0836108	0.678552
Slc7a3	106.256	0.354626	0.205265	1.72765	0.0840507	0.678552
Lrp10	141.897	-0.358407	0.207561	-1.72675	0.0842122	0.678552
Ruvbl1	141.854	-0.305377	0.17686	-1.72665	0.0842297	0.678552
Reep1	2334.58	0.19651	0.113888	1.72546	0.0844444	0.678552
Aida	664.017	0.231691	0.134307	1.72508	0.0845127	0.678552
Ndufb8	1030.43	-0.238728	0.1384	-1.72491	0.0845438	0.678552
Apc	5228.05	0.172185	0.0998302	1.72478	0.0845668	0.678552
Egr3	93.8166	-0.36336	0.210672	-1.72476	0.08457	0.678552
Akt1s1	105.75	-0.375343	0.217696	-1.72416	0.0846785	0.678552
Ptafr	123.338	-0.276417	0.160376	-1.72356	0.0847877	0.678552
Xpo1	2389.7	0.37289	0.216564	1.72185	0.0850968	0.678552
Hars2	700.853	0.278149	0.161552	1.72173	0.0851186	0.678552
Atm	609.166	0.313775	0.182284	1.72135	0.0851876	0.678552
Vegfa	1111.55	-0.336491	0.195516	-1.72104	0.085244	0.678552
Zfp322a	413.321	0.318235	0.18496	1.72056	0.0853303	0.678552
Fzd10	99.3795	-0.345801	0.200997	-1.72043	0.085355	0.678552
Map2k6	354.908	0.353792	0.205658	1.7203	0.0853787	0.678552
Lamtor4	90.5538	-0.373577	0.21723	-1.71974	0.0854806	0.678552
Use1	99.885	-0.370743	0.215589	-1.71968	0.0854913	0.678552
Usp15	695.786	0.281327	0.163682	1.71874	0.0856618	0.678552
Wdr12	258.902	0.265873	0.154723	1.71838	0.0857273	0.678552
Zbtb22	119.839	-0.349263	0.203261	-1.7183	0.0857417	0.678552
Prpf18	936.195	0.261054	0.151964	1.71787	0.0858212	0.678552
Hdac11	2085.84	-0.231936	0.135024	-1.71774	0.0858437	0.678552
Vps72	232.821	-0.373989	0.21773	-1.71767	0.085856	0.678552
Cib1	82.4352	-0.336682	0.196087	-1.71701	0.0859779	0.678552
Chrm4	474.431	-0.271666	0.158259	-1.71659	0.0860535	0.678552
Lmbr1	530.736	0.223151	0.130116	1.71501	0.0863426	0.678552
H2afz	695.952	0.296878	0.173132	1.71475	0.0863907	0.678552
Rasgrp2	427.276	-0.351667	0.205115	-1.71448	0.0864397	0.678552
Creld2	97.7642	-0.338417	0.197438	-1.71404	0.0865205	0.678552
Sos2	951.935	0.193234	0.112835	1.71254	0.0867974	0.678552
Sh3rf2	174.604	-0.338347	0.197587	-1.7124	0.0868237	0.678552
Tbc1d17	244.678	-0.347088	0.202711	-1.71223	0.0868552	0.678552
Myh14	140.952	-0.372402	0.217561	-1.71171	0.0869496	0.678552
Pde10a	3116.97	-0.313639	0.183277	-1.71128	0.0870297	0.678552
Cacnb1	843.556	-0.338745	0.198034	-1.71054	0.0871656	0.678552
Cst3	5234.49	-0.293829	0.171795	-1.71035	0.0872019	0.678552
Sorcs3	881.192	0.237135	0.138717	1.70949	0.0873596	0.678552
Ltv1	244.057	0.157485	0.092125	1.70947	0.0873644	0.678552
Fry	2206.68	-0.295018	0.172597	-1.70929	0.087397	0.678552
Mrps18c	184.669	-0.249432	0.145984	-1.70862	0.0875207	0.678552
Trim37	2306.39	0.183493	0.107404	1.70843	0.0875562	0.678552
Dclre1c	124.557	0.340241	0.199175	1.70825	0.0875901	0.678552
Lpl	1788.36	0.371817	0.217708	1.70787	0.0876603	0.678552
Zbtb44	268.068	0.351351	0.205852	1.70681	0.0878566	0.678552
Lmna	75.1034	-0.358772	0.210285	-1.70612	0.0879852	0.678552
Rab5a	480.542	0.294951	0.172893	1.70597	0.0880135	0.678552
Ascc1	159.618	0.197088	0.115533	1.70589	0.0880278	0.678552
Jph3	1253.77	-0.293087	0.171886	-1.70513	0.0881706	0.678552
LOC100910872	87.8909	-0.368779	0.216351	-1.70454	0.0882808	0.678552
Pigq	732.26	-0.3317	0.194653	-1.70406	0.0883693	0.678552
LOC361016	188.843	-0.291233	0.170933	-1.70378	0.088422	0.678552
Scrib	261.755	-0.364047	0.213678	-1.70372	0.0884335	0.678552
Unc5c	681.237	0.260407	0.15292	1.7029	0.0885866	0.678552
Psph	78.5892	-0.324207	0.190409	-1.70269	0.0886263	0.678552
Mapk3	954.5	-0.265139	0.155762	-1.7022	0.0887171	0.678552
Jph4	148.813	-0.353375	0.207679	-1.70155	0.0888403	0.678552
Snx10	1310.84	0.204101	0.119959	1.70142	0.0888639	0.678552
Ddb2	74.4131	0.339259	0.199404	1.70137	0.088874	0.678552
Ddrgk1	327.44	-0.30137	0.177336	-1.69943	0.0892377	0.678552
Ptpn12	786.993	0.240037	0.141253	1.69934	0.0892544	0.678552
Mpp2	401.972	-0.368001	0.21657	-1.69922	0.0892772	0.678552
G4	85.3562	-0.317111	0.18669	-1.69859	0.0893955	0.678552
Dvl1	361.778	-0.366884	0.216167	-1.69722	0.0896548	0.678552
Stard3	227.723	-0.346173	0.204025	-1.69671	0.0897506	0.678552
Slc25a40	90.8659	0.348195	0.205239	1.69653	0.0897848	0.678552
Gpt	119.742	-0.368375	0.217245	-1.69567	0.0899488	0.678552
Zfp263	312.026	0.234459	0.138362	1.69453	0.0901651	0.678552
Rhobtb2	751.534	-0.269097	0.158887	-1.69364	0.0903335	0.678552
Dhx57	1144.71	0.147939	0.0873572	1.69349	0.0903624	0.678552
Papss2	257.99	0.290536	0.171589	1.69321	0.0904161	0.678552
Phpt1	278.173	-0.278576	0.164621	-1.69223	0.0906029	0.678552
Aasdhppt	351.417	0.26592	0.15735	1.68999	0.0910294	0.678552
Lypla1	513.82	0.275544	0.163204	1.68834	0.0913455	0.678552
Smarcd3	374.889	-0.317807	0.188242	-1.68829	0.0913558	0.678552
Chm	551.887	0.322615	0.191234	1.68701	0.0916008	0.678552
Gkap1	242.49	0.212802	0.126277	1.6852	0.0919505	0.678552
Lpcat2	167.042	0.264338	0.156889	1.68487	0.092013	0.678552
Gpr149	620.389	0.349919	0.207727	1.68451	0.0920827	0.678552
Sucla2	2600.45	0.248376	0.147616	1.68258	0.0924568	0.678552
Pde3b	343.999	0.235221	0.139837	1.68211	0.0925475	0.678552
Larp6	176.693	-0.300442	0.178633	-1.68189	0.0925899	0.678552
Ankrd34a	350.217	-0.303315	0.180355	-1.68177	0.0926134	0.678552
Ppp1r9b	4812.09	-0.331379	0.197079	-1.68145	0.0926751	0.678552
Rbpj	514.562	0.259786	0.154612	1.68024	0.0929098	0.678552
Vwa1	108.147	-0.365316	0.217546	-1.67926	0.0931018	0.678552
Xdh	122.926	-0.28694	0.170987	-1.67814	0.0933199	0.678552
Doc2b	253.841	-0.34243	0.204082	-1.67791	0.0933647	0.678552
Dbn1	849.294	-0.356199	0.212334	-1.67754	0.093437	0.678552
Arhgdib	110.3	-0.356122	0.212302	-1.67743	0.0934576	0.678552
Gnai1	1316.13	0.221267	0.131917	1.67732	0.0934801	0.678552
Cdh22	111.07	-0.363625	0.216834	-1.67697	0.0935474	0.678552
Zfp292	1700.05	0.313681	0.187169	1.67593	0.0937526	0.678552
Kcnip1	326.994	0.318064	0.189876	1.67511	0.093912	0.678552
Psd	618.411	-0.355851	0.212574	-1.67401	0.0941289	0.678552
Nt5c3a	609.039	0.246758	0.147423	1.67381	0.0941681	0.678552
Cdk5r2	87.4945	-0.355904	0.212636	-1.67377	0.0941756	0.678552
Lancl2	656.58	0.225033	0.134472	1.67346	0.0942373	0.678552
Tmem135	888.727	0.287888	0.172388	1.67	0.0949187	0.678552
Kifc3	137.472	-0.346678	0.207731	-1.66888	0.0951405	0.678552
Zfp3	129.154	0.305888	0.18333	1.66851	0.0952152	0.678552
Ptp4a2	1065.58	0.229609	0.137727	1.66713	0.0954878	0.678552
Ubl5	408.178	-0.304512	0.182784	-1.66596	0.0957209	0.678552
Epc2	395.167	0.310086	0.186161	1.66569	0.0957755	0.678552
Gmps	417.159	0.325181	0.19524	1.66554	0.0958044	0.678552
Cnrip1	899.049	0.25669	0.154162	1.66507	0.0958996	0.678552
Eif2ak2	484.886	0.335282	0.201373	1.66498	0.0959164	0.678552
Itk	159.377	0.3477	0.208955	1.66399	0.0961138	0.678552
Smarcd1	1351.65	-0.212688	0.127821	-1.66395	0.0961219	0.678552
Fndc5	638.746	-0.260469	0.156606	-1.66321	0.0962709	0.678552
Ctc1	743.401	-0.286127	0.172184	-1.66176	0.0965617	0.678552
Kif1c	720.633	-0.348627	0.209831	-1.66147	0.0966194	0.678552
Pkia	2738.74	0.332318	0.200027	1.66137	0.09664	0.678552
Pitpnm1	1047.61	-0.361262	0.217481	-1.66112	0.0966889	0.678552
Tut1	313.788	-0.237365	0.143038	-1.65945	0.0970243	0.678552
Nfyc	574.567	-0.248973	0.150068	-1.65907	0.0971015	0.678552
Emg1	256.143	-0.244772	0.147545	-1.65896	0.0971238	0.678552
Pfkl	263.995	-0.340926	0.205517	-1.65887	0.0971413	0.678552
Aak1	5736.73	0.158379	0.0954753	1.65885	0.0971461	0.678552
Tpst2	91.0236	-0.274003	0.165202	-1.65859	0.0971979	0.678552
Ikbip	88.9694	0.308588	0.186065	1.65849	0.0972178	0.678552
Gna11	172.959	-0.360331	0.217366	-1.65772	0.0973739	0.678552
Med26	70.4431	0.286409	0.172806	1.6574	0.0974382	0.678552
Snrpb	122.55	-0.34048	0.205524	-1.65664	0.0975917	0.678552
Zdhhc8	114.812	-0.340156	0.205467	-1.65553	0.0978175	0.678552
Zhx2	156.881	-0.342416	0.206975	-1.65438	0.0980506	0.678552
Gna12	1780.09	-0.341355	0.206407	-1.65379	0.0981697	0.678552
Fastkd1	498.243	0.332877	0.201374	1.65302	0.098326	0.678552
Nfat5	3667.32	0.288339	0.174441	1.65293	0.0983453	0.678552
N4bp2l1	340.536	0.279416	0.169064	1.65272	0.0983873	0.678552
Gemin4	240.344	0.195494	0.118327	1.65215	0.0985035	0.678552
Sox10	191.2	-0.359029	0.217319	-1.65208	0.0985183	0.678552
Fstl5	838.628	0.291627	0.1766	1.65134	0.0986684	0.678552
Rpl31	250.749	-0.322189	0.195208	-1.65049	0.0988421	0.678552
Nr1d1	388.395	-0.358282	0.217107	-1.65025	0.0988915	0.678552
Slc35e4	128.562	-0.354092	0.214605	-1.64997	0.0989485	0.678552
Eif2s3x	1633.53	0.251575	0.152498	1.64969	0.0990059	0.678552
Slc30a4	1975.86	0.28643	0.173761	1.64842	0.0992675	0.678552
Rit1	357.475	0.222647	0.135112	1.64787	0.0993793	0.678552
Csk	189.772	-0.358238	0.21752	-1.64692	0.0995745	0.678552
Napa	1474.36	-0.313671	0.190484	-1.64671	0.0996181	0.678552
Lzic	233.264	-0.159375	0.0968067	-1.64633	0.0996966	0.678552
Smc1a	1472.82	0.196724	0.1195	1.64623	0.0997168	0.678552
Cmpk1	1213.57	0.253315	0.153927	1.64568	0.0998295	0.678552
Bcl7b	118.153	-0.324174	0.197038	-1.64524	0.0999208	0.678552
Acsbg1	1870.61	-0.267054	0.162356	-1.64487	0.0999964	0.678552
Crk	347.998	0.188802	0.114787	1.64481	0.100009	0.678552
Slc16a2	67.67	-0.338826	0.206019	-1.64464	0.100045	0.678552
Fam19a5	393.369	-0.304796	0.185359	-1.64435	0.100103	0.678552
Zfp2	379.836	0.278707	0.169567	1.64364	0.10025	0.678552
Mier1	1359.4	0.308	0.187639	1.64145	0.100704	0.678552
Osbp2	346.414	-0.340124	0.207211	-1.64144	0.100706	0.678552
C2cd2	92.3029	0.248796	0.151578	1.64137	0.100721	0.678552
Ckmt1b	1419.03	-0.275417	0.167801	-1.64133	0.100729	0.678552
Cep19	845.173	0.202755	0.123532	1.64131	0.100732	0.678552
Mettl10	215.878	0.328686	0.200258	1.64131	0.100733	0.678552
Zfp39	162.108	0.334346	0.203758	1.6409	0.100818	0.678552
Heca	859.214	0.246879	0.150519	1.64018	0.100967	0.678552
Itga7	129.023	-0.339208	0.20685	-1.63987	0.101032	0.678552
Armcx6	175.325	-0.314245	0.191667	-1.63954	0.1011	0.678552
Amt	346.236	-0.223188	0.136158	-1.63918	0.101176	0.678552
Sil1	161.206	-0.170486	0.10409	-1.63787	0.10145	0.678552
Aldh7a1	396.714	-0.258887	0.158068	-1.63782	0.10146	0.678552
Snx6	576.681	0.229721	0.140277	1.63762	0.1015	0.678552
Ehmt2	541.61	-0.350435	0.213999	-1.63756	0.101514	0.678552
Cyp46a1	1241.51	-0.292211	0.17848	-1.63722	0.101584	0.678552
Prickle2	3078.46	0.275595	0.168427	1.63629	0.101779	0.678552
Sirt2	1057.09	-0.327189	0.199996	-1.63598	0.101844	0.678552
Sod1	1007.94	-0.162545	0.0993633	-1.63587	0.101867	0.678552
Map1a	12203.3	-0.273661	0.167376	-1.63501	0.102048	0.678552
Zfp52	157.781	0.351169	0.214827	1.63466	0.10212	0.678552
Rbbp7	2271.96	0.289845	0.177333	1.63447	0.102161	0.678552
Slc27a1	397.417	-0.355067	0.217255	-1.63433	0.102189	0.678552
Fam102b	2401.62	0.332094	0.203242	1.63398	0.102263	0.678552
Tmpo	650.244	0.217941	0.133399	1.63376	0.10231	0.678552
Zgpat	304.686	-0.327842	0.200686	-1.63361	0.102341	0.678552
Tmem38b	161.682	0.234285	0.143423	1.63352	0.10236	0.678552
Fam69b	144.403	-0.339741	0.207987	-1.63347	0.10237	0.678552
Rnf144b	176.384	0.266689	0.163317	1.63295	0.102479	0.678552
Aatk	635.534	-0.354717	0.217339	-1.63209	0.10266	0.678552
Ufsp2	580.022	0.230019	0.140955	1.63187	0.102707	0.678552
RGD1564124	340.568	0.335521	0.205609	1.63184	0.102714	0.678552
Nsdhl	373.558	0.216936	0.132957	1.63162	0.10276	0.678552
Csnk1g2	179.5	-0.347484	0.213006	-1.63134	0.102819	0.678552
Fbxo34	820.757	-0.191699	0.117523	-1.63117	0.102855	0.678552
Map3k2	122.403	0.346198	0.212361	1.63023	0.103053	0.678552
Actn1	2294.43	-0.241132	0.147964	-1.62967	0.103172	0.678552
Pde1c	286.225	0.289935	0.178003	1.62882	0.103351	0.678552
Rab12	207.554	0.226037	0.138812	1.62837	0.103447	0.678552
Elof1	133.229	-0.350331	0.215159	-1.62824	0.103473	0.678552
Ncdn	4941.52	-0.348476	0.214029	-1.62817	0.103489	0.678552
Med6	227.821	0.257604	0.158231	1.62803	0.103519	0.678552
Wbp5	856.496	0.269451	0.165511	1.628	0.103525	0.678552
Rpusd1	128.981	-0.345755	0.212385	-1.62796	0.103532	0.678552
Bub3	352.18	-0.207326	0.127359	-1.6279	0.103547	0.678552
Atxn10	2414.77	0.178623	0.109732	1.62781	0.103565	0.678552
Cox6a1	964.715	-0.314675	0.193334	-1.62762	0.103605	0.678552
Ccdc112	195.3	0.305053	0.187434	1.62752	0.103626	0.678552
C1qa	185.892	-0.342208	0.210323	-1.62706	0.103724	0.678552
Insig1	536.785	0.28214	0.173422	1.6269	0.103759	0.678552
Shfm1	272.733	-0.268096	0.164793	-1.62686	0.103767	0.678552
Atf6b	277.968	-0.352425	0.216664	-1.62659	0.103823	0.678552
Pibf1	194.811	0.235129	0.144554	1.62659	0.103825	0.678552
Scoc	3140.71	0.255378	0.157003	1.62658	0.103826	0.678552
Car11	1331.61	-0.286359	0.176053	-1.62655	0.103833	0.678552
Car14	80.4047	-0.296714	0.182465	-1.62614	0.10392	0.678552
Camsap1	1435.88	-0.192468	0.118379	-1.62586	0.103979	0.678552
Osbpl5	119.783	-0.349513	0.214985	-1.62576	0.104002	0.678552
Nampt	777.654	0.251163	0.15454	1.62523	0.104113	0.678552
Slc25a24	129.074	0.274039	0.168637	1.62502	0.104157	0.678552
Lap3	695.805	-0.272096	0.167442	-1.62502	0.104159	0.678552
Cdc123	774.264	0.187793	0.115572	1.62491	0.104182	0.678552
Cdc42ep1	97.3469	-0.349588	0.21521	-1.6244	0.10429	0.678552
B4galt3	273.317	-0.300288	0.184869	-1.62433	0.104306	0.678552
Rbm18	1164.74	0.189127	0.11645	1.62411	0.104352	0.678552
Strn	1843.03	-0.241632	0.148819	-1.62366	0.104449	0.678552
Banf1	446.339	-0.324726	0.200068	-1.62308	0.104572	0.678552
Nphp4	73.4677	-0.351059	0.216306	-1.62298	0.104594	0.678552
Ap4e1	300.086	0.310781	0.191539	1.62255	0.104686	0.678552
Cox7c	689.404	-0.316996	0.195411	-1.6222	0.10476	0.678552
Rfx7	1566.83	0.283559	0.174843	1.6218	0.104847	0.678552
Extl2	790.499	0.303414	0.18711	1.62158	0.104892	0.678552
Uqcr11	408.459	-0.350047	0.215882	-1.62148	0.104915	0.678552
Fgl2	68.4586	0.351904	0.217204	1.62015	0.1052	0.678552
Sh2b1	364.324	-0.342027	0.211454	-1.6175	0.105771	0.678552
Chmp4bl1	442.17	-0.177564	0.109787	-1.61735	0.105803	0.678552
Adcy5	6274.08	-0.297416	0.18392	-1.61709	0.105859	0.678552
Mtmr1	294.572	-0.292083	0.180638	-1.61696	0.105888	0.678552
Mtf2	415.757	0.30681	0.189831	1.61622	0.106046	0.678552
Zfp395	77.057	-0.293473	0.18159	-1.61612	0.106067	0.678552
Ahctf1	1811.32	0.299744	0.185487	1.61598	0.106099	0.678552
Npy5r	85.04	0.293909	0.181975	1.61511	0.106287	0.678552
Eif3j	370.425	0.297295	0.184181	1.61415	0.106495	0.678552
Kctd5	141.338	-0.231998	0.143788	-1.61348	0.106641	0.678552
Sugp1	268.431	-0.32138	0.199197	-1.61338	0.106662	0.678552
Papd5	851.975	0.177787	0.110203	1.61326	0.106687	0.678552
Cstf2	2329.72	0.242089	0.150083	1.61303	0.106737	0.678552
Gtf2h1	650.975	0.266464	0.165208	1.6129	0.106766	0.678552
Tln1	453.834	-0.348121	0.21585	-1.61279	0.10679	0.678552
Id2	154.258	-0.328429	0.203701	-1.6123	0.106896	0.678552
Trmt112	125.492	-0.327333	0.20304	-1.61216	0.106927	0.678552
Ifnar1	1135.26	0.249251	0.154619	1.61203	0.106956	0.678552
Tspan3	2964.3	-0.123838	0.0768448	-1.61154	0.107062	0.678552
Dtd1	423.252	-0.218468	0.135567	-1.61151	0.107068	0.678552
Rpl18a	570.207	-0.350813	0.21773	-1.61123	0.107129	0.678552
Plce1	145.481	0.349418	0.216899	1.61097	0.107186	0.678552
Rhog	237.912	-0.261297	0.162235	-1.61061	0.107265	0.678552
Coro1a	197.425	-0.350642	0.21773	-1.61044	0.107301	0.678552
Lima1	261.893	-0.189541	0.117764	-1.60951	0.107505	0.678552
Lppr3	139.943	-0.337662	0.209821	-1.60928	0.107555	0.678552
Cops5	785.932	0.178803	0.111125	1.60903	0.107609	0.678552
Mcfd2	542.377	0.140509	0.0873476	1.60862	0.107699	0.678552
Mapk8ip1	2440.2	-0.296551	0.184356	-1.60858	0.107709	0.678552
Pigk	393.233	-0.211388	0.131471	-1.60786	0.107865	0.678552
Fgfr1op2	648.289	0.22375	0.139186	1.60757	0.10793	0.678552
Pcyox1l	172.622	-0.345367	0.214933	-1.60686	0.108086	0.678552
Strbp	1954.57	0.258487	0.160896	1.60655	0.108153	0.678552
Rrnad1	88.4303	-0.347183	0.216105	-1.60655	0.108153	0.678552
Pgm2	171.453	0.223055	0.138847	1.60648	0.108167	0.678552
Esrra	85.858	-0.326521	0.203264	-1.60639	0.108189	0.678552
Apod	1392.46	-0.298161	0.185615	-1.60634	0.1082	0.678552
Tmem109	202.016	-0.334732	0.208406	-1.60615	0.108241	0.678552
Srxn1	916.833	0.341363	0.212763	1.60443	0.108619	0.678552
Pbdc1	295.573	0.228549	0.142456	1.60434	0.108639	0.678552
Cacnb3	1208.06	-0.339196	0.21155	-1.60338	0.10885	0.678552
Eif4a3	506.798	-0.234051	0.145994	-1.60316	0.108899	0.678552
Vrk3	237.616	-0.295124	0.184103	-1.60304	0.108925	0.678552
Tnfaip2	202.857	-0.295634	0.184438	-1.60289	0.108959	0.678552
Eml1	380.015	-0.342947	0.214	-1.60256	0.109032	0.678552
Vars	199.001	-0.347448	0.217071	-1.60062	0.109462	0.678552
Ywhab	11872.3	0.174196	0.10884	1.60048	0.109492	0.678552
Ythdf3	1308.59	0.276776	0.172982	1.60002	0.109593	0.678552
Ppfibp2	285.959	-0.309501	0.193467	-1.59976	0.109652	0.678552
Zfp426	311.137	0.26918	0.16833	1.59912	0.109794	0.678552
Pus7	145.019	0.219206	0.137079	1.59912	0.109795	0.678552
Entpd2	136.884	-0.340523	0.213029	-1.59848	0.109936	0.678552
Rap2c	1201.64	0.26893	0.168317	1.59776	0.110097	0.678552
Rxrg	413.602	-0.347013	0.217202	-1.59765	0.110122	0.678552
Nrxn2	435.211	-0.347779	0.217733	-1.59727	0.110205	0.678552
Uhmk1	584.963	0.237765	0.148873	1.5971	0.110244	0.678552
Rps15	159.209	-0.31996	0.200444	-1.59626	0.110432	0.678552
Ift27	70.962	-0.299389	0.187567	-1.59617	0.110452	0.678552
Dio2	76.878	0.346918	0.217351	1.59612	0.110462	0.678552
Mbd3	123.034	-0.322562	0.202242	-1.59493	0.110727	0.678552
Amz2	1702.54	0.154641	0.0969613	1.59487	0.110741	0.678552
Eea1	1520.33	0.250928	0.157352	1.59469	0.110781	0.678552
R3hdm4	654.814	-0.260988	0.163682	-1.59448	0.110828	0.678552
Slc35a5	660.878	0.303554	0.190404	1.59426	0.110877	0.678552
Tdp2	599.344	0.298159	0.187075	1.59379	0.110983	0.678552
Kctd1	790.904	-0.291108	0.182712	-1.59326	0.111102	0.678552
Ptch1	525.093	-0.253361	0.159028	-1.59319	0.111118	0.678552
Wdr3	465.924	0.20796	0.130538	1.59309	0.11114	0.678552
Syt4	4366.77	0.205732	0.129144	1.59304	0.111151	0.678552
Rab8b	80.2248	-0.23486	0.147452	-1.59279	0.111208	0.678552
Klhl42	156.79	0.214159	0.134457	1.59277	0.111213	0.678552
Zfp53	117.119	0.327451	0.205602	1.59265	0.111239	0.678552
Ttc19	1281.77	0.254446	0.15977	1.59257	0.111256	0.678552
Rbm24	155.273	0.24875	0.156201	1.59249	0.111274	0.678552
Fcer1g	136.797	-0.318571	0.20006	-1.59238	0.1113	0.678552
Mphosph6	447.587	0.298964	0.18778	1.59209	0.111364	0.678552
Atp6v0c	1808.05	-0.346029	0.217347	-1.59206	0.111372	0.678552
Atp6v1f	356.292	-0.332003	0.208538	-1.59205	0.111374	0.678552
Rab11b	794.262	-0.339386	0.213205	-1.59183	0.111423	0.678552
Abhd14a	98.7392	-0.344677	0.216589	-1.59139	0.111521	0.678552
Shank3	1236.02	-0.344334	0.21638	-1.59134	0.111533	0.678552
Rnf138	349.75	0.278731	0.175182	1.59109	0.11159	0.678552
U2af1l4	130.19	-0.30155	0.189556	-1.59082	0.11165	0.678552
Zc3h6	623.694	0.289436	0.181942	1.59082	0.111651	0.678552
LOC100912071	261.165	0.315696	0.198488	1.59051	0.11172	0.678552
Cbfa2t3	96.8623	-0.324144	0.203811	-1.59041	0.111742	0.678552
Numa1	655.899	-0.3212	0.201972	-1.59032	0.111763	0.678552
Pars2	76.1071	-0.328717	0.206711	-1.59023	0.111784	0.678552
Mfn1	1849.75	0.290078	0.182486	1.58959	0.111927	0.678552
Gdpd1	495.355	0.26972	0.169681	1.58957	0.111933	0.678552
Ints6	555.269	0.277307	0.174458	1.58953	0.111941	0.678552
Cops8	791.487	-0.207231	0.130445	-1.58865	0.11214	0.678552
Pcgf5	124.832	0.257564	0.162133	1.5886	0.112151	0.678552
Cd9	597.761	-0.26904	0.169382	-1.58837	0.112204	0.678552
Fam189b	433.471	-0.280973	0.176903	-1.58829	0.11222	0.678552
Polr2g	435.97	0.195802	0.123286	1.58819	0.112243	0.678552
Camkv	5491.85	-0.203147	0.128018	-1.58686	0.112545	0.678552
Camkk2	166.679	-0.28251	0.178042	-1.58675	0.112568	0.678552
Cd302	184.967	0.238243	0.150145	1.58675	0.11257	0.678552
Grasp	77.4528	-0.340937	0.214901	-1.58648	0.11263	0.678552
Rxrb	213.324	-0.340649	0.214725	-1.58645	0.112638	0.678552
Pex14	100.312	-0.331941	0.20924	-1.58641	0.112646	0.678552
Crtc1	185.145	-0.343993	0.216839	-1.5864	0.112649	0.678552
Dbp	488.291	-0.275228	0.17351	-1.58624	0.112686	0.678552
Tmem41a	419.358	-0.234594	0.147899	-1.58618	0.112699	0.678552
Actn2	902.937	-0.335399	0.21164	-1.58476	0.113021	0.678552
Eif2s1	608.99	0.261251	0.164854	1.58474	0.113025	0.678552
RGD1310429	479.238	0.247879	0.156425	1.58465	0.113045	0.678552
Spata2L	498.34	-0.294055	0.185653	-1.58389	0.113219	0.678552
Zfp763	353.06	0.305293	0.192783	1.58361	0.113284	0.678552
Arcn1	2280.79	0.193798	0.122462	1.58252	0.113532	0.678552
Stk16	375.496	-0.28527	0.180353	-1.58173	0.11371	0.678552
Gtf2h3	203.114	-0.240534	0.152098	-1.58143	0.113779	0.678552
Soat1	112.177	0.296935	0.18781	1.58104	0.11387	0.678552
Hsdl1	276.085	-0.243874	0.154252	-1.58101	0.113875	0.678552
St7l	373.552	0.255517	0.161646	1.58072	0.113942	0.678552
Tmem18	233.954	0.315411	0.199554	1.58058	0.113975	0.678552
LOC314140	159.657	0.19685	0.124564	1.58031	0.114036	0.678552
Ldlrap1	194.192	-0.313875	0.198628	-1.58021	0.114058	0.678552
Tubb4a	3435.31	-0.34382	0.217595	-1.58009	0.114085	0.678552
Tbc1d10b	670.052	-0.248596	0.157365	-1.57974	0.114166	0.678552
Ranbp6	1064.96	0.274292	0.173671	1.57938	0.114249	0.678552
Paxip1	326.91	-0.241549	0.152943	-1.57934	0.114258	0.678552
Pus3	230.563	0.286537	0.181447	1.57918	0.114295	0.678552
Iqsec2	824.01	-0.254398	0.161131	-1.57882	0.114376	0.678552
Slc25a14	542.194	0.163952	0.103852	1.57871	0.114402	0.678552
Fbxl5	1637.03	0.245717	0.155652	1.57863	0.11442	0.678552
Morc3	921.667	0.251719	0.159455	1.57861	0.114425	0.678552
Kcnh4	172.333	-0.341079	0.21609	-1.57841	0.114471	0.678552
Tmem176a	184.654	-0.343499	0.217684	-1.57797	0.114573	0.678552
C1d	176.285	0.260092	0.164879	1.57747	0.114687	0.678552
Panx2	219.061	-0.341534	0.216511	-1.57744	0.114694	0.678552
Ints2	688.356	0.293259	0.185934	1.57722	0.114746	0.678552
Serp2	283.073	-0.322714	0.204613	-1.57719	0.114752	0.678552
Syvn1	433.486	-0.236511	0.149994	-1.57681	0.11484	0.678552
Slc4a3	565.259	-0.334469	0.212138	-1.57666	0.114874	0.678552
Slc30a5	920.25	0.252246	0.160036	1.57618	0.114983	0.678552
Nob1	305.71	-0.205661	0.130481	-1.57617	0.114986	0.678552
Cdk12	581.973	0.258264	0.16389	1.57584	0.115062	0.678552
Med21	228.389	0.276736	0.175626	1.57571	0.115093	0.678552
RGD1308106	92.875	-0.326254	0.207096	-1.57537	0.11517	0.678552
Poldip3	1135.97	-0.180093	0.114323	-1.5753	0.115188	0.678552
Cltb	330.146	-0.318027	0.201905	-1.57513	0.115226	0.678552
LOC679038	574.155	-0.270891	0.171997	-1.57497	0.115262	0.678552
Rpl41	1184.62	-0.24347	0.154593	-1.57491	0.115276	0.678552
Snap23	342.909	0.300302	0.190713	1.57463	0.115343	0.678552
Phf1	173.298	-0.338546	0.215044	-1.57431	0.115416	0.678552
Gatad2a	190.683	-0.329814	0.209591	-1.5736	0.115579	0.678552
Pdha1	1745.46	0.248253	0.157798	1.57323	0.115665	0.678552
Dnajb9	647.966	0.290566	0.184695	1.57321	0.115669	0.678552
Atp6v0b	349.329	-0.342311	0.217607	-1.57307	0.115702	0.678552
Uqcr10	96.3629	-0.317063	0.201572	-1.57295	0.115729	0.678552
Gdap1	1603.47	0.270007	0.171707	1.57249	0.115838	0.678552
Atpaf1	990.48	0.282063	0.179443	1.57188	0.115978	0.678552
Mast3	2153.03	-0.281725	0.179236	-1.57181	0.115996	0.678552
Gclm	259.029	0.263952	0.167941	1.5717	0.116021	0.678552
Trim23	1714.67	0.262178	0.166835	1.57148	0.116072	0.678552
Mtmr7	1339.16	0.216256	0.137614	1.57147	0.116073	0.678552
Btg1	1158.78	0.280177	0.178305	1.57134	0.116105	0.678552
N6amt2	139.809	-0.288032	0.183346	-1.57098	0.116188	0.678552
Scg2	5270.2	0.273732	0.174249	1.57092	0.1162	0.678552
Zfp422	401.831	0.228492	0.145497	1.57042	0.116316	0.678552
Rfx5	536.189	0.165771	0.105581	1.57009	0.116395	0.678552
Fuca2	215.259	0.203057	0.129444	1.56869	0.116721	0.678552
Usp21	228.179	-0.336397	0.214446	-1.56868	0.116723	0.678552
Phyhd1	81.3111	-0.309659	0.197408	-1.56863	0.116735	0.678552
Rtn2	311.499	-0.338216	0.215634	-1.56847	0.116772	0.678552
Kcnj4	260.306	-0.339925	0.216821	-1.56776	0.116936	0.678552
Dctn5	815.013	0.189798	0.12107	1.56768	0.116956	0.678552
Foxk2	924.765	0.125672	0.080167	1.56763	0.116967	0.678552
Mplkip	85.5564	0.291871	0.186276	1.56688	0.117143	0.678552
Rad17	300.141	0.234645	0.149804	1.56635	0.117267	0.678552
Plxnb3	393.254	-0.332017	0.212022	-1.56595	0.11736	0.678552
Trmt10c	322.424	0.225898	0.144288	1.5656	0.117441	0.678552
Cops7a	669.073	-0.316649	0.202316	-1.56512	0.117554	0.678552
LOC683897	134.773	-0.239661	0.153183	-1.56454	0.117691	0.678552
Snd1	987.295	-0.220322	0.140827	-1.56449	0.117702	0.678552
Slc32a1	324.628	-0.339641	0.217114	-1.56434	0.117737	0.678552
Slc12a5	2994.22	-0.292583	0.187045	-1.56424	0.117762	0.678552
Jmjd8	553.187	-0.269177	0.172126	-1.56383	0.117857	0.678552
Mre11a	229.992	0.298707	0.191011	1.56382	0.11786	0.678552
Lgr4	950.557	0.28286	0.180908	1.56356	0.117922	0.678552
Klf12	134.414	-0.220108	0.140786	-1.56343	0.117952	0.678552
Bfar	549.779	0.22682	0.145102	1.56318	0.11801	0.678552
Kcng1	124.024	-0.321969	0.206005	-1.56292	0.118072	0.678552
Selplg	73.3413	-0.322858	0.206589	-1.56281	0.118098	0.678552
Fam20b	988.386	0.115075	0.0736532	1.56239	0.118197	0.678552
Fan1	144.496	0.261215	0.167281	1.56153	0.118398	0.678552
Vopp1	1790.06	0.23761	0.152182	1.56136	0.118439	0.678552
Lzts3	463.953	-0.329454	0.211071	-1.56087	0.118554	0.678552
Aes	1037.08	-0.337157	0.216108	-1.56013	0.118728	0.678552
Mthfd1	205.205	-0.209015	0.134117	-1.55846	0.119124	0.678552
Nipsnap3b	127.644	0.272706	0.175005	1.55828	0.119167	0.678552
Zfp189	1047.95	0.334066	0.214417	1.55802	0.119228	0.678552
Csnk1g3	1459.93	0.281074	0.180435	1.55776	0.11929	0.678552
Atp13a2	384.279	-0.332413	0.213394	-1.55774	0.119294	0.678552
Kirrel3	739.404	-0.321524	0.206529	-1.5568	0.119518	0.678552
Ntpcr	94.232	-0.335916	0.215807	-1.55655	0.119577	0.678552
Gtdc1	344.727	0.240999	0.154856	1.55628	0.119642	0.678552
Slc18a2	200.806	0.293186	0.188677	1.5539	0.120207	0.678552
Atp6ap2	2497.01	0.202519	0.130334	1.55384	0.120222	0.678552
Sema7a	544.643	-0.31165	0.200589	-1.55367	0.120263	0.678552
Cntnap1	2666.29	-0.313923	0.202139	-1.55301	0.120422	0.678552
Abcf1	751.848	-0.262117	0.168809	-1.55274	0.120485	0.678552
Cd320	126.073	-0.206813	0.133196	-1.55269	0.120497	0.678552
Scn2a	5436.28	0.221672	0.142789	1.55244	0.120557	0.678552
Syngr1	86.2699	-0.298974	0.192592	-1.55237	0.120573	0.678552
Papd4	466.588	0.28777	0.185419	1.552	0.120662	0.678552
Urb2	217.123	0.219575	0.141516	1.55159	0.12076	0.678552
Rabac1	329.291	-0.331365	0.213587	-1.55143	0.120798	0.678552
Gosr1	507.959	0.176884	0.114021	1.55133	0.120822	0.678552
Pak1	2785.64	0.249853	0.161068	1.55123	0.120848	0.678552
Zbtb7a	103.574	-0.333544	0.215037	-1.5511	0.120878	0.678552
Wdr89	85.8231	0.325423	0.209815	1.551	0.120901	0.678552
Ctbp1	1123.72	-0.265955	0.171477	-1.55097	0.12091	0.678552
Ppp4r2	1692.71	0.236592	0.152549	1.55093	0.120919	0.678552
Notch1	241.61	-0.337688	0.217738	-1.55089	0.120929	0.678552
Rb1cc1	2160.6	0.236626	0.152611	1.55051	0.121018	0.678552
Mta2	575.591	-0.183219	0.118212	-1.54992	0.12116	0.678552
Prcp	108.598	0.269718	0.174045	1.5497	0.121213	0.678552
Etf1	832.248	0.212829	0.13734	1.54965	0.121225	0.678552
Spef1	87.8804	-0.314198	0.202763	-1.54959	0.121241	0.678552
Zfp367	197.848	0.272053	0.175589	1.54937	0.121292	0.678552
Commd3	576.347	0.146642	0.0946501	1.54931	0.121308	0.678552
Bcorl1	252.261	-0.294861	0.190321	-1.54928	0.121315	0.678552
Celsr2	943.684	-0.334053	0.215623	-1.54925	0.121322	0.678552
Fam136a	282.132	0.254103	0.164084	1.54861	0.121475	0.678552
Svop	397.29	-0.336165	0.217099	-1.54844	0.121517	0.678552
Arpc1a	1439.85	-0.284646	0.183848	-1.54827	0.121558	0.678552
Ppip5k1	1949.97	0.12839	0.0829357	1.54807	0.121606	0.678552
Raph1	665.152	0.192653	0.124499	1.54743	0.12176	0.678552
Psma5	699.359	0.135077	0.0873342	1.54667	0.121943	0.678552
Cacng4	182.252	-0.323152	0.208969	-1.54641	0.122006	0.678552
Lpxn	106.744	0.286479	0.185275	1.54624	0.122047	0.678552
Clasrp	250.212	-0.335009	0.216673	-1.54615	0.122069	0.678552
Adam4l1	91.1475	0.307704	0.199037	1.54597	0.122113	0.678552
Sptbn1	11757.3	-0.177131	0.114583	-1.54588	0.122134	0.678552
Oaz1	707.27	-0.336314	0.217639	-1.54528	0.122278	0.678552
Pik3r1	920.625	0.30385	0.196661	1.54505	0.122335	0.678552
Casp3	334.003	0.252789	0.163684	1.54437	0.122499	0.678552
Exoc3	498.164	-0.235217	0.152542	-1.54198	0.123077	0.678552
Prdm4	505.423	0.19886	0.128978	1.54181	0.123119	0.678552
Brsk1	2005.84	-0.3228	0.209437	-1.54127	0.12325	0.678552
Dda1	243.533	-0.322429	0.209222	-1.54109	0.123295	0.678552
Zmynd10	121.611	-0.328119	0.213007	-1.54041	0.12346	0.678552
Nfix	72.256	-0.33186	0.215439	-1.54039	0.123465	0.678552
Atxn7l3b	4288.87	0.252719	0.164148	1.53958	0.123663	0.678552
Gpr37l1	1158.7	-0.324399	0.210821	-1.53874	0.123868	0.678552
Rtn4ip1	132.691	-0.235424	0.153016	-1.53856	0.123913	0.678552
Dnajc15	209.476	0.235886	0.15332	1.53852	0.123922	0.678552
Bzw1	1469.89	0.174384	0.113362	1.53829	0.123978	0.678552
Rasd2	3170.94	-0.320613	0.208478	-1.53788	0.124079	0.678552
Pkp2	94.6295	0.327815	0.213167	1.53783	0.124089	0.678552
Idh1	621.845	0.252477	0.164179	1.53782	0.124093	0.678552
Gpn2	80.729	-0.303444	0.197517	-1.53629	0.124467	0.678552
Tspan12	964.205	0.258233	0.16814	1.53582	0.124581	0.678552
Mbtps1	1203.38	-0.239787	0.156144	-1.53568	0.124616	0.678552
Nip7	178.116	0.239537	0.156046	1.53504	0.124774	0.678552
Suv39h2	224.484	0.278206	0.181316	1.53437	0.124939	0.678552
Sart3	329.432	-0.322376	0.210133	-1.53416	0.124991	0.678552
Snrnp48	250.069	0.25088	0.163543	1.53402	0.125024	0.678552
Pias4	68.5418	-0.330419	0.215507	-1.53322	0.125222	0.678552
Tmem200c	112.653	-0.264721	0.17266	-1.53319	0.12523	0.678552
Sclt1	280.95	0.313411	0.20442	1.53317	0.125234	0.678552
Supv3l1	345.843	-0.224225	0.14629	-1.53274	0.12534	0.678552
Ccdc25	596.471	0.248558	0.162171	1.53269	0.125353	0.678552
Plekhm2	472.5	-0.327959	0.21403	-1.5323	0.125448	0.678552
Sbf1	1285.41	-0.332263	0.216855	-1.53219	0.125476	0.678552
Pik3cb	281.486	0.250235	0.163331	1.53207	0.125505	0.678552
Luc7l	438.336	0.230882	0.1507	1.53206	0.125507	0.678552
Cmas	984.424	0.125217	0.0817837	1.53108	0.12575	0.678552
Gng7	10032.8	-0.268582	0.175429	-1.531	0.125769	0.678552
Cnih2	618.699	-0.32877	0.214842	-1.53029	0.125945	0.678552
Cox8a	523.46	-0.22633	0.147904	-1.53025	0.125956	0.678552
RGD1310127	356.445	-0.317191	0.207298	-1.53012	0.125988	0.678552
Ahcyl2	2025.88	0.275896	0.180328	1.52997	0.126025	0.678552
Uspl1	478.938	-0.157478	0.102933	-1.52991	0.126039	0.678552
Hmgcll1	415.321	0.255738	0.167246	1.52912	0.126236	0.678552
Denr	377.72	0.269207	0.176111	1.52862	0.126359	0.678552
Ccng2	711.917	0.245573	0.160676	1.52838	0.126419	0.678552
Eny2	1148.58	0.303994	0.198969	1.52784	0.126551	0.678552
Mest	267.717	0.262634	0.171899	1.52784	0.126552	0.678552
Polb	256.176	0.192114	0.125754	1.5277	0.126588	0.678552
Fgd6	241.519	0.296812	0.194297	1.52763	0.126606	0.678552
Lrrc40	768.262	0.257384	0.168518	1.52734	0.126676	0.678552
Bcar1	149.217	-0.327961	0.214757	-1.52712	0.12673	0.678552
Mdm4	775.84	0.298553	0.195501	1.52712	0.126732	0.678552
Trappc10	1488.17	-0.186541	0.12217	-1.52689	0.126788	0.678552
Gpr150	73.3357	0.320849	0.210219	1.52626	0.126944	0.678552
Dcaf11	1483.19	-0.167206	0.109586	-1.5258	0.127059	0.678552
Rab18	338.973	0.221523	0.14525	1.52512	0.12723	0.678552
Rnd1	92.7138	-0.3307	0.216843	-1.52507	0.127243	0.678552
Ncor2	286.676	-0.328176	0.215197	-1.52501	0.127258	0.678552
Ripk1	325.025	0.224636	0.147381	1.52418	0.127463	0.678552
Atpif1	273.493	-0.190949	0.125282	-1.52416	0.12747	0.678552
Psap	10579.1	-0.275205	0.180607	-1.52378	0.127564	0.678552
Tug1	696.605	0.294581	0.19345	1.52277	0.127815	0.678552
Mtmr6	2456.08	0.204459	0.134286	1.52257	0.127867	0.678552
Mitf	189.108	0.248253	0.163055	1.52251	0.127881	0.678552
Slc22a17	2049.22	-0.331253	0.217587	-1.5224	0.12791	0.678552
Zfp612	2720.59	0.269361	0.176981	1.52197	0.128016	0.678552
RGD1309594	96.2673	-0.324539	0.213307	-1.52147	0.128143	0.678552
Zfp574	159.93	-0.331122	0.217739	-1.52073	0.128328	0.678552
Slc38a9	109.418	0.298015	0.196047	1.52012	0.128481	0.678552
Dscaml1	206.615	-0.323346	0.212715	-1.52009	0.128488	0.678552
Dlat	440.679	0.230151	0.151448	1.51966	0.128595	0.678552
Usp10	394.836	-0.282735	0.186123	-1.51907	0.128744	0.678552
Mkrn2	630.144	0.1749	0.115137	1.51906	0.128747	0.678552
Lrrc41	408.785	-0.269027	0.177106	-1.51902	0.128759	0.678552
Fam110b	292.712	-0.228614	0.150504	-1.51899	0.128765	0.678552
Itpk1	162.412	-0.311003	0.204751	-1.51894	0.128779	0.678552
Rap1b	257.535	0.203687	0.134115	1.51874	0.128828	0.678552
Gins3	109.652	0.266801	0.175681	1.51866	0.128847	0.678552
Myl12b	676.532	-0.294444	0.193903	-1.51851	0.128885	0.678552
Tecr	1126.08	-0.302232	0.199131	-1.51775	0.129077	0.678552
Psme1	162.233	-0.270456	0.178239	-1.51737	0.129172	0.678552
Edf1	166.888	-0.324649	0.213994	-1.51709	0.129244	0.678552
Phf12	478.083	-0.271872	0.179215	-1.51702	0.129262	0.678552
Tmem259	145.483	-0.328013	0.216241	-1.51688	0.129297	0.678552
Pla2g6	129.193	-0.329804	0.217461	-1.51661	0.129365	0.678552
Phldb1	682.058	-0.329976	0.217642	-1.51614	0.129484	0.678552
Zranb2	4187.68	0.255805	0.168724	1.51611	0.129491	0.678552
Dlg4	4134.11	-0.316511	0.208765	-1.51611	0.129492	0.678552
Pdcd10	792.964	0.260691	0.171979	1.51583	0.129562	0.678552
Tti2	151.346	-0.177582	0.117193	-1.5153	0.129697	0.678552
Tbl3	117.974	-0.327085	0.215876	-1.51515	0.129734	0.678552
Chtf8	684.346	-0.249162	0.164464	-1.51499	0.129774	0.678552
Ranbp2	4265.03	0.257234	0.169815	1.51479	0.129826	0.678552
Atf1	332.686	0.234278	0.154663	1.51476	0.129832	0.678552
Lysmd1	217.757	-0.234892	0.155132	-1.51414	0.12999	0.678552
Yipf1	197.304	-0.210861	0.139373	-1.51292	0.130299	0.678552
Rnaseh2a	202.587	-0.301231	0.199177	-1.51238	0.130438	0.678552
Mpp5	890.11	0.30332	0.200601	1.51206	0.130519	0.678552
Tmtc3	365.156	0.249834	0.165244	1.51191	0.130556	0.678552
Cap1	3945.09	-0.183302	0.121245	-1.51183	0.130577	0.678552
Tmem223	81.8224	-0.317083	0.209843	-1.51105	0.130776	0.678552
Ddr1	299.092	-0.315081	0.208554	-1.51079	0.130842	0.678552
Dnajc24	121.984	0.278636	0.184456	1.51058	0.130895	0.678552
Dcaf12	837.147	0.187357	0.124035	1.51051	0.130912	0.678552
Rpgrip1l	1385.42	0.25046	0.165817	1.51046	0.130927	0.678552
Stard4	387.741	0.244884	0.162132	1.5104	0.130942	0.678552
Pde2a	7054.45	-0.207251	0.137234	-1.5102	0.130993	0.678552
Myo1d	377.323	-0.161459	0.106935	-1.50988	0.131074	0.678552
Hras	226.794	-0.323064	0.214063	-1.5092	0.131247	0.678552
Rapgef6	1108.41	0.304717	0.201913	1.50915	0.131261	0.678552
Zfp354a	213.345	0.27663	0.183321	1.50899	0.131302	0.678552
Ikbkb	255.476	-0.265806	0.176177	-1.50875	0.131364	0.678552
Btbd10	940.577	0.157476	0.104387	1.50859	0.131404	0.678552
Pten	1012.63	0.256825	0.170248	1.50854	0.131417	0.678552
Cog1	375.02	-0.319062	0.211552	-1.5082	0.131504	0.678552
Eif4h	1619.31	-0.279716	0.185506	-1.50786	0.131591	0.678552
Ccdc77	244.671	0.302982	0.20096	1.50767	0.131639	0.678552
Vof16	236.329	0.210741	0.139787	1.50759	0.131659	0.678552
Uaca	198.873	0.242029	0.160566	1.50735	0.131722	0.678552
Msmo1	1430.15	0.215456	0.142941	1.50731	0.131731	0.678552
Ebag9	504.071	0.258029	0.171228	1.50693	0.131828	0.678552
Smcr8	491.306	0.210197	0.1395	1.50679	0.131865	0.678552
Mrpl47	262.853	0.231182	0.153465	1.50642	0.13196	0.678552
Sqle	714.717	0.201196	0.133562	1.50638	0.131969	0.678552
Tnpo3	1048.98	0.18816	0.124928	1.50615	0.13203	0.678552
Bcas2	447.476	0.160009	0.106248	1.50599	0.13207	0.678552
Slc4a7	186.418	0.219444	0.145718	1.50595	0.13208	0.678552
Dcn	170.939	0.325433	0.216114	1.50584	0.132108	0.678552
Nat14	109.049	-0.307988	0.204565	-1.50558	0.132176	0.678552
Pld4	102.563	-0.327605	0.217734	-1.50461	0.132423	0.678552
Set	644.611	0.190624	0.126699	1.50454	0.132441	0.678552
Ndfip1	6388.57	0.212468	0.141232	1.50439	0.13248	0.678552
Fam91a1	1996.14	0.244858	0.162806	1.50399	0.132585	0.678552
Ift80	610.252	0.254569	0.169295	1.5037	0.132658	0.678552
Med16	114.806	-0.305815	0.203389	-1.50359	0.132686	0.678552
Gamt	160.232	-0.312205	0.207645	-1.50355	0.132696	0.678552
Fbxo33	641.562	0.177916	0.118358	1.5032	0.132788	0.678552
Osbpl6	497.432	0.154049	0.102488	1.5031	0.132813	0.678552
Pafah1b1	10101.4	0.203439	0.135358	1.50297	0.132847	0.678552
Rps10	69.411	-0.327121	0.217682	-1.50275	0.132903	0.678552
Ubxn6	204.439	-0.282883	0.188247	-1.50272	0.132912	0.678552
Cacna1i	501.396	-0.310895	0.20691	-1.50256	0.132952	0.678552
Arf3	313.76	-0.327125	0.217739	-1.50237	0.133001	0.678552
Mink1	4594.17	-0.282836	0.188275	-1.50225	0.133032	0.678552
Rnf26	285.984	-0.183337	0.122067	-1.50193	0.133115	0.678552
Fam213a	206.071	0.229346	0.152739	1.50155	0.133213	0.678552
Dnase1l1	96.7412	-0.23224	0.15468	-1.50143	0.133245	0.678552
Ctnnal1	1550.68	0.288662	0.192406	1.50027	0.133545	0.678552
Dnajc10	2413.33	0.200278	0.133518	1.50001	0.133613	0.678552
Slc39a13	171.51	-0.318531	0.212365	-1.49992	0.133635	0.678552
Ost4	221.165	-0.262797	0.175215	-1.49985	0.133652	0.678552
Acot7	692.002	-0.324424	0.216319	-1.49975	0.13368	0.678552
Hdgf	557.614	-0.152112	0.101436	-1.49959	0.133721	0.678552
RGD1307235	1780.66	0.248141	0.165474	1.49958	0.133724	0.678552
Kif3a	1295.02	0.159243	0.106243	1.49886	0.13391	0.678552
Nucb2	410.861	0.228838	0.152675	1.49886	0.13391	0.678552
Wee1	894.767	0.315416	0.210489	1.49849	0.134006	0.678552
Map7d1	608.252	-0.321443	0.214519	-1.49844	0.134019	0.678552
Cdk2ap1	563.159	-0.251859	0.168095	-1.49831	0.134052	0.678552
Smpd3	1723.37	-0.235165	0.156979	-1.49807	0.134116	0.678552
Fbxo2	82.6382	-0.309654	0.206728	-1.49789	0.134163	0.678552
Eno1	694.058	-0.325167	0.217114	-1.49768	0.134216	0.678552
Tspan13	2113.51	0.210013	0.140245	1.49747	0.13427	0.678552
Prrc2a	1179.12	-0.321829	0.214935	-1.49733	0.134308	0.678552
Dus3l	84.9271	-0.310075	0.207095	-1.49726	0.134327	0.678552
Rreb1	252.28	-0.239591	0.160035	-1.49712	0.134362	0.678552
Rc3h2	610.755	0.294277	0.196573	1.49704	0.134382	0.678552
Cherp	222.569	-0.325446	0.217411	-1.49691	0.134416	0.678552
Trpm7	2021.04	0.271271	0.18126	1.49658	0.134502	0.678552
Arhgef6	183.963	0.305132	0.203943	1.49616	0.134611	0.678552
Sc5d	1032.9	0.242885	0.162339	1.49616	0.134612	0.678552
Lman2	120.734	-0.324126	0.216671	-1.49594	0.134669	0.678552
Csgalnact1	294.203	0.264967	0.177148	1.49574	0.134722	0.678552
Nell2	4616.28	-0.221969	0.148494	-1.49481	0.134965	0.678552
Proser3	111.309	-0.189884	0.127088	-1.49411	0.135146	0.678552
Gnpnat1	252.313	0.290508	0.194449	1.49401	0.135173	0.678552
Mrpl54	76.5681	-0.324279	0.217182	-1.49312	0.135405	0.678552
Golga5	480.671	0.199513	0.133647	1.49283	0.135481	0.678552
Glb1l	183.219	0.250875	0.168082	1.49257	0.135549	0.678552
Lin7b	73.0007	-0.315901	0.211682	-1.49234	0.13561	0.678552
Crebrf	2042.49	0.285677	0.191461	1.49209	0.135674	0.678552
Mob3a	87.5684	-0.313928	0.210469	-1.49156	0.135814	0.678552
Txndc15	108.784	-0.208467	0.139794	-1.49125	0.135897	0.678552
Ndufaf3	166.349	-0.309665	0.207707	-1.49087	0.135996	0.678552
Jakmip2	698.56	0.241011	0.161713	1.49036	0.136131	0.678552
Keap1	251.199	-0.29702	0.199357	-1.48989	0.136254	0.678552
RGD1311558	1081.35	0.199795	0.134107	1.48982	0.136272	0.678552
Palm	753.292	-0.323708	0.217286	-1.48978	0.136282	0.678552
Mgea5	3994.09	0.321325	0.215687	1.48978	0.136283	0.678552
Nap1l1	2734.75	0.251749	0.168999	1.48964	0.136318	0.678552
Mag	941.116	-0.321362	0.215744	-1.48955	0.136342	0.678552
Wdfy2	546.549	-0.159654	0.107186	-1.4895	0.136356	0.678552
Pdcd2	186.586	0.218743	0.146871	1.48936	0.136393	0.678552
Dnajb6	310.178	0.170992	0.11482	1.48921	0.136431	0.678552
Srp19	312.536	0.258219	0.173397	1.48918	0.13644	0.678552
Cr1l	290.535	0.265255	0.178132	1.48909	0.136464	0.678552
Lats1	1056.26	0.236091	0.158622	1.48838	0.136649	0.678552
Sppl2a	303.309	0.305809	0.205549	1.48777	0.136812	0.678552
Trappc13	1035.24	0.181578	0.122054	1.48769	0.136834	0.678552
Dcaf10	424.903	0.26952	0.1812	1.48742	0.136905	0.678552
Cldn5	184.307	-0.289448	0.194607	-1.48735	0.136924	0.678552
Farsa	176.332	-0.317411	0.21346	-1.48698	0.137019	0.678552
Xylb	146.524	0.28696	0.193053	1.48643	0.137166	0.678552
Fam214b	125.462	-0.321869	0.216584	-1.48611	0.137249	0.678552
Sms	272.064	0.24002	0.161521	1.486	0.137279	0.678552
Pltp	609.541	-0.323415	0.217663	-1.48585	0.13732	0.678552
Pnpo	623.361	0.182455	0.12285	1.48519	0.137494	0.678552
Gk	413.524	0.283673	0.191018	1.48506	0.137529	0.678552
Cox20	469.339	0.237625	0.160056	1.48464	0.137639	0.678552
Inpp4b	184.252	0.25021	0.168562	1.48438	0.137708	0.678552
Narf	783.67	0.130865	0.0881998	1.48374	0.137878	0.678552
Atp6v0a2	209.718	-0.249407	0.168169	-1.48308	0.138054	0.678552
Pitpnm2	1918.51	-0.285935	0.192814	-1.48295	0.138087	0.678552
2007-03-01	892.685	0.237728	0.160327	1.48277	0.138136	0.678552
Tram1l1	539.732	0.21292	0.143626	1.48246	0.138217	0.678552
Ptgfrn	569.749	-0.177258	0.119593	-1.48218	0.138294	0.678552
Acsl3	4880.49	0.311434	0.210152	1.48194	0.138355	0.678552
Nipa2	775.101	0.273065	0.184296	1.48167	0.138429	0.678552
Nras	389.955	0.243383	0.164318	1.48117	0.138561	0.678552
Acbd3	444.706	-0.179441	0.121155	-1.48109	0.138582	0.678552
Wscd1	715.742	-0.315484	0.213056	-1.48076	0.138671	0.678552
Dcbld2	359.367	0.188826	0.127532	1.48062	0.138708	0.678552
Mrps34	74.2852	-0.309252	0.208886	-1.48048	0.138744	0.678552
Pomt1	190.435	-0.309829	0.209295	-1.48035	0.138781	0.678552
Kdm4b	417.993	-0.320981	0.216909	-1.47979	0.138929	0.678552
Gstm1	1146.76	-0.247737	0.167444	-1.47952	0.139	0.678552
Polr2e	91.7435	-0.32004	0.216317	-1.4795	0.139007	0.678552
Zfp394	124.773	0.220478	0.149034	1.47938	0.139039	0.678552
Tyw5	535.24	0.321543	0.217423	1.47888	0.139172	0.678552
Mrpl49	195.315	0.135757	0.0918244	1.47844	0.139291	0.678552
C1qb	132.695	-0.321765	0.21766	-1.47829	0.139329	0.678552
Bclaf1	2215.61	0.232651	0.157452	1.4776	0.139516	0.678552
Cdk5rap2	383.659	-0.191618	0.129686	-1.47755	0.139528	0.678552
Zfand5	3411.36	0.26536	0.179597	1.47753	0.139535	0.678552
Fam227a	742.568	0.315362	0.213462	1.47737	0.139577	0.678552
Atp6ap1	3682.63	0.12638	0.0855534	1.47721	0.139619	0.678552
Agap3	312.759	-0.315807	0.213827	-1.47693	0.139695	0.678552
Sorcs2	781.027	-0.312044	0.211357	-1.47638	0.139841	0.678552
Bud31	315.874	0.201188	0.136277	1.47631	0.13986	0.678552
Zfp385a	147.133	-0.320877	0.217374	-1.47615	0.139903	0.678552
Tnip2	110.448	0.252994	0.171389	1.47614	0.139907	0.678552
Rasgrp3	413.807	-0.286385	0.194042	-1.47589	0.139972	0.678552
Coq3	274.425	0.211773	0.143517	1.4756	0.140053	0.678552
Manba	170.386	0.235493	0.159605	1.47547	0.140085	0.678552
Anapc11	161.953	-0.320298	0.21713	-1.47515	0.140174	0.678552
Polr2b	1131.25	0.210539	0.142753	1.47485	0.140254	0.678552
Tmem255a	115.505	-0.284004	0.192587	-1.47468	0.140298	0.678552
Pnrc1	404.137	0.212285	0.143982	1.47439	0.140376	0.678552
Eri2	305.374	0.295192	0.200216	1.47437	0.140382	0.678552
Arhgdia	1501.82	-0.320358	0.217298	-1.47428	0.140408	0.678552
Abhd17c	428.829	0.212668	0.144342	1.47336	0.140653	0.678552
Immt	1116.9	0.121728	0.08262	1.47335	0.140656	0.678552
Ccny	725.124	0.213295	0.144786	1.47317	0.140705	0.678552
Polg	210.384	-0.314304	0.21341	-1.47277	0.140813	0.678552
Pdcd4	799.474	0.166486	0.113049	1.47269	0.140836	0.678552
Pigw	176.805	0.293934	0.199633	1.47238	0.140919	0.678552
Cyb5r4	551.307	0.252812	0.171717	1.47226	0.140951	0.678552
Npm1	632.146	0.213599	0.145093	1.47215	0.14098	0.678552
Porcn	272.781	-0.29812	0.202521	-1.47204	0.14101	0.678552
Atp5j2	700.317	-0.169372	0.115064	-1.47198	0.141026	0.678552
Mtm1	344.536	-0.225315	0.153096	-1.47172	0.141096	0.678552
Ncoa5	440.257	-0.279441	0.189888	-1.47161	0.141127	0.678552
Timm13	68.7788	-0.27904	0.189629	-1.47151	0.141154	0.678552
Dclre1b	280.911	0.289195	0.196568	1.47122	0.14123	0.678552
Chuk	764.386	0.22569	0.153419	1.47107	0.141273	0.678552
Pgrmc1	4191.08	0.250243	0.170117	1.47101	0.141289	0.678552
Smyd5	195.272	-0.272156	0.185017	-1.47098	0.141297	0.678552
Ring1	67.7879	-0.316699	0.215319	-1.47084	0.141336	0.678552
Tp53	136.679	-0.315894	0.214826	-1.47046	0.141437	0.678552
Pa2g4	764.357	0.128203	0.0871917	1.47036	0.141464	0.678552
Syngap1	1700.23	-0.312582	0.212598	-1.4703	0.141482	0.678552
Abcc9	307.712	-0.270082	0.183699	-1.47024	0.141498	0.678552
Aldh1b1	135.568	-0.242283	0.164809	-1.47009	0.141538	0.678552
Ube2g1	960.819	0.282311	0.192044	1.47003	0.141553	0.678552
Atxn3	652.781	0.304585	0.207204	1.46998	0.141568	0.678552
Tmeff1	1053.97	0.175674	0.119543	1.46955	0.141685	0.678552
Srp9	436.744	0.237296	0.161545	1.46891	0.141856	0.678552
Rock2	4906.48	0.231291	0.157467	1.46882	0.141882	0.678552
Utp18	354.046	0.229684	0.156396	1.4686	0.14194	0.678552
Pick1	161.901	-0.298307	0.203129	-1.46856	0.141952	0.678552
Tcp11l1	430.381	0.210289	0.143216	1.46834	0.142012	0.678552
Net1	273.06	0.311739	0.212329	1.46819	0.142053	0.678552
Ccr5	193.492	0.317967	0.21669	1.46738	0.142272	0.678552
Wdr45b	294.461	0.17422	0.118749	1.46713	0.142341	0.678552
Tmem70	492.762	0.238618	0.162724	1.46639	0.142541	0.678552
Qdpr	1391.81	-0.251706	0.171675	-1.46618	0.142599	0.678552
Rpl37	290.232	-0.27328	0.186404	-1.46606	0.142631	0.678552
Edem1	829.543	0.300061	0.204724	1.46569	0.142734	0.678552
Zfp317	659.873	0.298658	0.203777	1.46562	0.142753	0.678552
Hapln2	101.644	-0.315916	0.215642	-1.465	0.142922	0.678552
Esyt1	184.523	-0.299603	0.204603	-1.46431	0.143108	0.678552
Tnpo1	2136.22	0.276943	0.189131	1.46429	0.143114	0.678552
Tmx2	1565.7	0.199809	0.136461	1.46421	0.143135	0.678552
Erbb3	266.044	-0.307814	0.210249	-1.46405	0.14318	0.678552
Fah	312.217	-0.277791	0.189757	-1.46393	0.143214	0.678552
Puf60	929.075	-0.285863	0.1953	-1.46371	0.143273	0.678552
Wfs1	949.795	-0.318649	0.217739	-1.46345	0.143345	0.678552
Pigt	710.063	-0.265683	0.181553	-1.46339	0.14336	0.678552
Lrig2	808.94	0.231054	0.157891	1.46338	0.143364	0.678552
Sez6l2	1686.46	-0.297163	0.203068	-1.46337	0.143367	0.678552
Acbd4	197.764	-0.318252	0.217568	-1.46277	0.14353	0.678552
Fam117b	2435.01	0.255605	0.174801	1.46227	0.143667	0.678552
Naa35	825.928	0.14907	0.101977	1.4618	0.143796	0.678552
Auh	338.115	-0.294537	0.201587	-1.46109	0.143991	0.678552
Ireb2	719.424	0.264861	0.181306	1.46085	0.144057	0.678552
Nadk2	984.177	0.231359	0.158432	1.46031	0.144206	0.678552
Ptpn5	4566.05	-0.282332	0.193362	-1.46012	0.144257	0.678552
Galnt18	172.327	-0.283095	0.193889	-1.46009	0.144266	0.678552
Aktip	1321.73	0.233099	0.159669	1.45988	0.144322	0.678552
Enthd2	160.425	-0.309293	0.211913	-1.45953	0.144421	0.678552
Morf4l1	950.61	0.21283	0.145833	1.45941	0.144452	0.678552
Mon1b	111.994	-0.316479	0.216856	-1.4594	0.144456	0.678552
Actn4	985.719	-0.310206	0.212582	-1.45923	0.144502	0.678552
Psmc3	687.019	-0.290417	0.199062	-1.45893	0.144585	0.678552
Ggh	494.161	0.290519	0.199138	1.45888	0.144597	0.678552
Pkn2	876.568	0.283015	0.194028	1.45863	0.144667	0.678552
Hmbs	148.719	-0.169761	0.116412	-1.45828	0.144764	0.678552
Pragmin	133.473	-0.312379	0.21427	-1.45787	0.144876	0.678552
Ccdc82	581.749	0.30505	0.209276	1.45764	0.144939	0.678552
Rcan2	5214.13	0.251159	0.172418	1.45669	0.145203	0.678552
Rbl2	1240.49	0.266129	0.182738	1.45634	0.145298	0.678552
Galm	177.553	0.21817	0.14981	1.45631	0.145306	0.678552
Sdhd	1392.77	0.188209	0.129287	1.45574	0.145464	0.678552
Agap1	622.717	-0.247275	0.169888	-1.45552	0.145526	0.678552
Ldhb	3853.14	-0.259927	0.178615	-1.45523	0.145604	0.678552
Vdac3	3284.44	0.200103	0.137553	1.45474	0.145742	0.678552
Snx17	349.872	-0.313016	0.215176	-1.4547	0.145752	0.678552
Vom2r44	123.635	0.295129	0.202904	1.45453	0.1458	0.678552
Asb3	388.592	0.294212	0.202374	1.4538	0.146002	0.678552
Med9	156.184	-0.301374	0.207328	-1.45361	0.146054	0.678552
Glmp	132.655	-0.309713	0.213077	-1.45353	0.146077	0.678552
Pllp	275.443	-0.306765	0.211055	-1.45348	0.14609	0.678552
Slc25a28	198.454	-0.285192	0.196279	-1.45299	0.146226	0.678552
Cfap20	458.13	0.174986	0.120444	1.45284	0.146268	0.678552
RGD1305110	588.666	0.2772	0.190806	1.45278	0.146285	0.678552
Slc4a2	97.3961	-0.311532	0.214442	-1.45275	0.146292	0.678552
Dync1li2	4185.72	0.166417	0.114566	1.45258	0.146341	0.678552
Nup62	245.596	-0.242584	0.167025	-1.45238	0.146397	0.678552
Zc3h10	67.4856	-0.315446	0.217194	-1.45237	0.146399	0.678552
Prex1	707.301	-0.316213	0.217723	-1.45236	0.146401	0.678552
Neurl1	69.4894	-0.275667	0.189807	-1.45235	0.146403	0.678552
Eif1ax	2000.93	0.236456	0.162822	1.45224	0.146435	0.678552
Ccdc47	3427.88	0.216687	0.149215	1.45218	0.146451	0.678552
Ubac1	392.896	-0.247975	0.170763	-1.45216	0.146458	0.678552
Spg7	174.786	-0.303267	0.208864	-1.45199	0.146505	0.678552
Ppp2r2b	1589.68	0.145619	0.100301	1.45182	0.146551	0.678552
Zdhhc7	254.682	-0.283382	0.195215	-1.45164	0.146603	0.678552
Ankrd17	3329.66	0.211008	0.145371	1.45152	0.146635	0.678552
Babam1	179.968	-0.315996	0.217735	-1.45129	0.146699	0.678552
Cul9	393.83	-0.315759	0.2176	-1.4511	0.146753	0.678552
Zfx	267.688	0.243598	0.167931	1.45058	0.146896	0.678552
Wdtc1	425.428	-0.315772	0.217738	-1.45024	0.146992	0.678552
Sgta	159.138	-0.292455	0.201661	-1.45023	0.146994	0.678552
Tor1a	194.514	-0.251218	0.173294	-1.44966	0.147152	0.678552
Xpc	362.559	-0.144641	0.0997856	-1.44952	0.147193	0.678552
Rev3l	2274.25	0.219573	0.151481	1.44951	0.147194	0.678552
Rpf2	336.099	0.237218	0.1637	1.4491	0.147311	0.678552
Cdh13	1112.92	-0.236147	0.162974	-1.44899	0.147341	0.678552
Sec14l2	784.355	0.227039	0.156692	1.44896	0.14735	0.678552
Mmgt1	976.618	0.215397	0.148727	1.44827	0.14754	0.678552
Ppp6r1	1458.08	-0.271106	0.187193	-1.44827	0.147542	0.678552
Dusp7	311.296	-0.30977	0.21394	-1.44793	0.147636	0.678552
Rab5c	817.992	-0.270833	0.187118	-1.44739	0.147787	0.678552
Nfxl1	596.135	0.274388	0.189624	1.44701	0.147894	0.678552
LOC100911664	1282.04	0.224028	0.154824	1.44699	0.147901	0.678552
Gde1	1003.54	0.155893	0.10777	1.44654	0.148026	0.678552
Cacul1	1094.22	0.283882	0.196257	1.44649	0.148041	0.678552
B3galt5	858.966	0.294765	0.203803	1.44632	0.148087	0.678552
Ttc7a	150.497	-0.312005	0.215806	-1.44577	0.148242	0.678552
Cd4	72.6149	-0.241211	0.166844	-1.44573	0.148254	0.678552
Agap2	4804.39	-0.312551	0.216201	-1.44565	0.148276	0.678552
Top2b	1865.55	0.2248	0.155508	1.44558	0.148294	0.678552
Ap4s1	197.365	0.270611	0.187206	1.44553	0.14831	0.678552
Git1	2101.44	-0.314665	0.217707	-1.44536	0.148357	0.678552
Zfp84	516.407	0.173054	0.119738	1.44528	0.14838	0.678552
Slc35a2	157.71	-0.275277	0.190477	-1.4452	0.148402	0.678552
Clk2	305.651	-0.279416	0.193372	-1.44497	0.148467	0.678552
Rad23b	3503.1	0.160275	0.110935	1.44476	0.148526	0.678552
Hspd1	1314.21	0.216624	0.149939	1.44475	0.148528	0.678552
Vav3	598.436	0.292145	0.202226	1.44465	0.148557	0.678552
Azi2	532.993	0.229394	0.158802	1.44453	0.148591	0.678552
Flt1	750.45	-0.246904	0.170938	-1.44441	0.148625	0.678552
Aqp9	74.5394	-0.259394	0.179599	-1.44429	0.148657	0.678552
Dusp8	370.11	-0.250621	0.173551	-1.44407	0.148719	0.678552
Snx2	940.744	0.198965	0.137825	1.44361	0.148849	0.678552
Cotl1	185.619	-0.31317	0.216935	-1.44361	0.148849	0.678552
Tfam	437.053	0.2103	0.145701	1.44337	0.148917	0.678552
Gltscr1	131.93	-0.300845	0.208466	-1.44314	0.148982	0.678552
Tppp	210.408	-0.291275	0.201847	-1.44305	0.149007	0.678552
Acat1	1008.09	0.149986	0.103938	1.44303	0.149011	0.678552
Samhd1	116.008	0.25128	0.174169	1.44274	0.149095	0.678552
Zfp503	121.525	0.303154	0.210136	1.44266	0.149117	0.678552
Card6	70.5104	0.283254	0.196365	1.44249	0.149165	0.678552
Kctd4	359.788	0.213343	0.147908	1.4424	0.14919	0.678552
Cope	138.322	-0.313002	0.217024	-1.44225	0.149233	0.678552
Notch3	76.2458	-0.298072	0.20668	-1.44219	0.149248	0.678552
Pacsin1	448.949	-0.312787	0.216884	-1.44218	0.14925	0.678552
Fyttd1	3173.16	0.252973	0.175417	1.44212	0.149268	0.678552
Bora	117.294	0.28592	0.198265	1.44211	0.149272	0.678552
Lmod1	92.4838	-0.241024	0.167211	-1.44144	0.149461	0.678552
Vps41	3655.02	0.208896	0.144925	1.44141	0.14947	0.678552
Nae1	439.023	0.235784	0.163618	1.44107	0.149566	0.678552
Rbmxrtl	259.421	-0.217541	0.150958	-1.44107	0.149566	0.678552
Psma3	394.461	0.226164	0.156945	1.44104	0.149573	0.678552
Rbm3	1069.06	0.26806	0.186083	1.44054	0.149714	0.678552
Gnb5	585.813	-0.278747	0.193505	-1.44052	0.149722	0.678552
LOC501110	252.66	0.313217	0.217584	1.43952	0.150003	0.678552
Nrip1	661.659	0.264051	0.183432	1.4395	0.150008	0.678552
Pld5	106.244	-0.299685	0.208205	-1.43937	0.150045	0.678552
Abhd16a	182.231	-0.303888	0.211135	-1.43931	0.150063	0.678552
Mgat4c	221.782	0.301852	0.209722	1.4393	0.150066	0.678552
Slmap	2198.31	0.284456	0.197747	1.43848	0.150297	0.678552
RGD1562618	234.012	-0.308099	0.214191	-1.43843	0.150311	0.678552
Ifrd1	517.654	0.203206	0.14127	1.43842	0.150316	0.678552
Gsto1	1255.74	0.178748	0.124276	1.43831	0.150345	0.678552
Mn1	69.7253	-0.286503	0.199211	-1.43819	0.150381	0.678552
Abhd11	70.2506	-0.311216	0.216401	-1.43815	0.150392	0.678552
Atg12	2008.43	0.295228	0.205285	1.43813	0.150396	0.678552
Pum2	6184.61	0.260027	0.18081	1.43812	0.1504	0.678552
Slc7a6	1524.36	0.304052	0.211425	1.43811	0.150404	0.678552
Sptb	1021.49	-0.276732	0.19247	-1.43779	0.150493	0.678552
Fa2h	304.244	-0.275814	0.191835	-1.43777	0.150499	0.678552
Gga1	458.421	-0.312573	0.217425	-1.43762	0.150543	0.678552
Tacc2	915.251	-0.156591	0.108941	-1.4374	0.150605	0.678552
Cx3cl1	3210.32	-0.312845	0.217663	-1.43729	0.150635	0.678552
Qrich1	692.252	-0.13656	0.095054	-1.43665	0.150817	0.678552
Ric8a	349.33	-0.307057	0.213773	-1.43637	0.150898	0.678552
Hcfc1	300.951	-0.258136	0.179741	-1.43615	0.150959	0.678552
Rexo1	170.931	-0.308887	0.215096	-1.43604	0.15099	0.678552
Csnk1g1	98.0671	0.297927	0.207504	1.43576	0.15107	0.678552
Chst1	942.451	-0.311085	0.2167	-1.43556	0.151128	0.678552
Fam98c	86.6782	-0.292123	0.203498	-1.43551	0.151141	0.678552
Psmd8	542.481	-0.176939	0.123304	-1.43498	0.151292	0.678552
RGD1311747	634.969	0.247561	0.172682	1.43362	0.15168	0.678552
Rabgap1l	335.692	0.270693	0.188835	1.43349	0.151719	0.678552
Ube2s	373.314	-0.27858	0.194364	-1.43329	0.151775	0.678552
Tmx4	5867.45	0.24678	0.172185	1.43322	0.151795	0.678552
Trmt10b	131.858	0.205903	0.143713	1.43273	0.151934	0.678552
Kcnab2	653.589	-0.310144	0.216497	-1.43256	0.151984	0.678552
Zfp191	230.951	-0.196936	0.137479	-1.43249	0.152005	0.678552
Zfp949	189.033	0.277716	0.193977	1.43169	0.152232	0.678552
Cenpj	179.241	0.194761	0.136044	1.4316	0.152257	0.678552
Sf3b5	86.6109	-0.301133	0.210411	-1.43117	0.152382	0.678552
Astn1	4839.04	0.151089	0.105591	1.43089	0.152461	0.678552
Lrp11	3050.9	0.177802	0.124276	1.4307	0.152516	0.678552
Pgp	386.167	0.151814	0.10612	1.43059	0.152547	0.678552
Sppl2b	145.997	-0.297703	0.208112	-1.43049	0.152575	0.678552
Trpm2	196.079	-0.300042	0.209756	-1.43043	0.152593	0.678552
Ssr4	128.859	-0.308369	0.215578	-1.43043	0.152593	0.678552
Fbxw4	115.01	-0.311306	0.217716	-1.42987	0.152754	0.678552
Smarca1	614.718	0.258666	0.180902	1.42987	0.152755	0.678552
Lgmn	761.204	-0.234662	0.164141	-1.42964	0.15282	0.678552
Glmn	557.442	0.242716	0.169809	1.42935	0.152905	0.678552
Eif2b4	195.892	-0.28003	0.19594	-1.42916	0.152958	0.678552
Smox	102.029	-0.307035	0.21486	-1.429	0.153004	0.678552
Mpp7	222.56	0.291971	0.20432	1.42899	0.153007	0.678552
Casp9	367.871	-0.302309	0.211686	-1.4281	0.153262	0.678552
2002-03-01	503.717	-0.212498	0.148799	-1.42809	0.153265	0.678552
Sptssa	678.391	0.207313	0.145232	1.42746	0.153447	0.678552
Celf3	822.734	-0.310091	0.217252	-1.42733	0.153484	0.678552
Rnf208	164.795	-0.275939	0.193328	-1.42731	0.153491	0.678552
Gramd1a	521.703	-0.305135	0.213893	-1.42658	0.153702	0.678552
Map3k10	224.733	-0.295303	0.207007	-1.42654	0.153714	0.678552
Adck5	75.243	-0.304678	0.213607	-1.42635	0.153768	0.678552
Emc2	844.23	0.238638	0.167356	1.42593	0.153889	0.678552
Tyk2	213.256	-0.239265	0.167801	-1.42589	0.153901	0.678552
Napb	1118.66	0.245038	0.17186	1.4258	0.153926	0.678552
Whamm	79.1428	-0.225815	0.158421	-1.42541	0.15404	0.678552
Eif5	2652.05	0.239193	0.167814	1.42535	0.154057	0.678552
Plbd2	291.432	-0.308789	0.216649	-1.42529	0.154072	0.678552
Pvrl3	138.344	0.213416	0.149739	1.42526	0.154083	0.678552
Wdr37	1542.76	0.243639	0.170956	1.42515	0.154113	0.678552
Hmmr	73.743	0.262419	0.184138	1.42512	0.154123	0.678552
Snrpb2	222.563	0.244362	0.171507	1.42479	0.154218	0.678552
Kif13b	531.767	-0.197477	0.138611	-1.42469	0.154247	0.678552
Rnf19a	860.456	0.204205	0.14339	1.42413	0.15441	0.678552
Bloc1s6	289.278	0.251339	0.176488	1.42411	0.154414	0.678552
Trnt1	320.567	0.272501	0.191413	1.42362	0.154555	0.678552
Cdh20	127.701	-0.191757	0.134703	-1.42355	0.154576	0.678552
Ptms	672.097	-0.309799	0.217625	-1.42354	0.154579	0.678552
Zbtb1	266.063	0.235372	0.165375	1.42326	0.154661	0.678552
Tmem101	89.8435	-0.267411	0.187903	-1.42313	0.154698	0.678552
Mrps7	217.297	-0.292438	0.20549	-1.42313	0.154699	0.678552
Stard10	246.874	-0.294025	0.206607	-1.42311	0.154703	0.678552
Klf5	225.429	0.270458	0.190059	1.42303	0.154729	0.678552
Man2b1	415.404	-0.217368	0.152752	-1.42301	0.154733	0.678552
Lime1	227.284	-0.241121	0.16946	-1.42288	0.154771	0.678552
Tcea1	423.908	0.251193	0.176545	1.42282	0.154788	0.678552
Htra2	211.312	-0.302674	0.212797	-1.42236	0.154922	0.678552
Sec22b	586.313	0.247712	0.174191	1.42208	0.155004	0.678552
Emcn	86.671	-0.30421	0.213954	-1.42185	0.15507	0.678552
Caskin2	137.694	-0.302544	0.212786	-1.42182	0.155078	0.678552
Vwf	540.25	-0.309196	0.217502	-1.42158	0.15515	0.678552
Cuta	101.478	-0.304588	0.214263	-1.42156	0.155155	0.678552
Arl4a	394.051	0.306629	0.215702	1.42154	0.15516	0.678552
Syt13	220.879	-0.303408	0.213502	-1.4211	0.155287	0.678552
Psmb2	546.458	-0.214299	0.150803	-1.42105	0.155302	0.678552
Epm2aip1	5899.57	0.242424	0.1706	1.42101	0.155315	0.678552
Phf14	681.574	0.224	0.157669	1.4207	0.155404	0.678552
Zfp523	198.222	-0.305937	0.215369	-1.42053	0.155454	0.678552
Jrk	72.704	-0.29081	0.204749	-1.42033	0.155513	0.678552
Alg10	338.1	0.302977	0.213376	1.41992	0.15563	0.678552
Fgd4	679.591	0.297637	0.209668	1.41957	0.155734	0.678552
Kdm1b	432.17	0.212202	0.149531	1.41912	0.155865	0.678552
Kcnh3	238.034	-0.308339	0.2173	-1.41896	0.155911	0.678552
Rev1	1173.04	0.222275	0.156657	1.41887	0.155937	0.678552
Leng8	3804.65	-0.201334	0.141902	-1.41883	0.15595	0.678552
Gabra2	2712.65	0.245706	0.173184	1.41876	0.15597	0.678552
Ddx27	233.672	-0.211946	0.149402	-1.41863	0.156006	0.678552
Aldoc	7069.99	-0.289343	0.203968	-1.41857	0.156024	0.678552
Slc25a46	1558.93	0.235401	0.165976	1.41828	0.156108	0.678552
Prkab2	145.962	0.237336	0.16737	1.41803	0.156182	0.678552
Ndufs3	956.269	0.120361	0.0849067	1.41757	0.156316	0.678552
Blcap	1371.86	-0.169108	0.119309	-1.4174	0.156366	0.678552
Agfg2	376.994	-0.226061	0.15949	-1.41739	0.156368	0.678552
Htatsf1	1205.91	0.214739	0.151515	1.41728	0.156402	0.678552
Camk2n1	953.497	-0.206249	0.145559	-1.41694	0.156499	0.678552
Zfp90	216.193	0.270616	0.191011	1.41676	0.156554	0.678552
Nacc2	127.798	-0.307934	0.21738	-1.41657	0.156608	0.678552
Pik3c2b	480.942	-0.291281	0.205624	-1.41657	0.156608	0.678552
Coro7	494.312	-0.308256	0.217665	-1.41619	0.15672	0.678552
Tgfb2	315.119	0.230423	0.16271	1.41616	0.156729	0.678552
Smap2	2055.79	-0.220711	0.155906	-1.41567	0.156873	0.678552
Il11ra1	77.7365	-0.290837	0.20549	-1.41533	0.156971	0.678552
Itfg1	5022.52	0.210718	0.148916	1.41501	0.157064	0.678552
Slc25a10	102.074	-0.302361	0.213702	-1.41487	0.157107	0.678552
Pmpcb	853.374	0.137657	0.0973253	1.4144	0.157243	0.678552
Osgep	92.5629	-0.287699	0.203552	-1.41339	0.157541	0.678552
Ap2a1	1015.47	-0.303768	0.215011	-1.4128	0.157713	0.678552
Dtnb	572.413	-0.26009	0.184096	-1.4128	0.157716	0.678552
Ankrd55	80.3302	-0.259359	0.183616	-1.41251	0.1578	0.678552
Guk1	599.768	-0.291975	0.20671	-1.41248	0.157807	0.678552
Trim27	311.87	0.163258	0.115591	1.41238	0.157838	0.678552
Cplx1	3186.36	-0.272229	0.192768	-1.41221	0.157888	0.678552
Pfas	444.983	-0.28846	0.204262	-1.4122	0.15789	0.678552
Mxd4	82.2228	-0.306484	0.217042	-1.4121	0.157922	0.678552
Diras2	565.259	-0.30186	0.213784	-1.41199	0.157954	0.678552
Tcof1	126.261	-0.304031	0.215322	-1.41198	0.157955	0.678552
Mrpl32	141.41	0.246682	0.174713	1.41193	0.157972	0.678552
Ankrd12	1838.78	0.246828	0.174826	1.41185	0.157994	0.678552
Zfp879	111.121	0.279743	0.19818	1.41156	0.15808	0.678552
Uba52	361.415	-0.290806	0.20609	-1.41106	0.158227	0.678552
Ap1s1	988.696	-0.265931	0.188485	-1.41089	0.158278	0.678552
Rras2	177.387	0.211903	0.150194	1.41086	0.158286	0.678552
Edrf1	558.46	0.205872	0.145923	1.41083	0.158295	0.678552
Fbxl6	68.7142	-0.305876	0.216816	-1.41076	0.158315	0.678552
Pabpc1	2264.3	0.252827	0.179216	1.41074	0.158321	0.678552
Flrt3	861.437	0.280237	0.19876	1.40993	0.158561	0.678552
Ccdc132	803.504	0.215766	0.153051	1.40977	0.158608	0.678552
Cdc42ep2	193.577	-0.251634	0.17852	-1.40956	0.15867	0.678552
Kctd17	538.399	-0.299289	0.21235	-1.40942	0.158712	0.678552
Ptbp2	1092.83	0.250717	0.177898	1.40933	0.158738	0.678552
Bag6	840.984	-0.306726	0.217664	-1.40917	0.158784	0.678552
Dcp1a	121.367	-0.27481	0.195018	-1.40915	0.15879	0.678552
Lrp1	4100.29	-0.306197	0.217333	-1.40889	0.158869	0.678552
Tmem167b	85.342	0.302028	0.214409	1.40865	0.158939	0.678552
Kpna4	794.882	0.252637	0.179355	1.40859	0.158957	0.678552
Commd8	646.249	0.259896	0.184574	1.40808	0.159107	0.678552
Fam168a	3080.5	0.176636	0.125461	1.40789	0.159162	0.678552
Commd4	165.969	-0.297127	0.211044	-1.40789	0.159163	0.678552
Gtf2e2	332.559	0.247086	0.175563	1.40739	0.159313	0.678552
Erlec1	1563.68	0.292407	0.207811	1.40708	0.159403	0.678552
Plcg1	2352.79	-0.226912	0.161283	-1.40692	0.159451	0.678552
Mgat5b	233.857	-0.306146	0.21761	-1.40685	0.159471	0.678552
Irf2	154.77	0.199447	0.1418	1.40653	0.159565	0.678552
Car12	992.072	0.242741	0.1726	1.40638	0.159611	0.678552
Ctdsp1	273.287	-0.2973	0.211402	-1.40632	0.159629	0.678552
Gpr89b	384.34	0.160117	0.113891	1.40588	0.159759	0.678552
Kcna1	519.618	0.270691	0.192573	1.40566	0.159827	0.678552
Caskin1	522.079	-0.29596	0.210585	-1.40541	0.159898	0.678552
Ogfr	225.721	-0.291979	0.207757	-1.40539	0.159905	0.678552
Gid8	380.285	-0.204039	0.1452	-1.40523	0.159954	0.678552
Adsl	644.634	-0.228269	0.162464	-1.40504	0.160008	0.678552
Lppr4	4579.64	0.233648	0.166315	1.40485	0.160065	0.678552
Celf5	3087.38	-0.208987	0.148769	-1.40477	0.160089	0.678552
Smc5	1133.46	0.233197	0.166012	1.4047	0.16011	0.678552
Rnf103	888.507	0.265371	0.188936	1.40456	0.160153	0.678552
Erlin1	909.504	0.287712	0.204847	1.40452	0.160165	0.678552
Dnpep	639.608	-0.305792	0.217739	-1.4044	0.1602	0.678552
Armc8	860.908	0.18494	0.131694	1.40431	0.160227	0.678552
Trim8	295.715	-0.301723	0.214865	-1.40424	0.160246	0.678552
Esco1	384.146	0.279711	0.199235	1.40393	0.160341	0.678552
Pebp1	1066.84	-0.304929	0.21726	-1.40352	0.160463	0.678552
Ezh2	155.71	0.253189	0.180416	1.40337	0.160507	0.678552
Rd3l	118.835	0.302904	0.215886	1.40307	0.160595	0.678552
Lmf2	131.018	-0.301158	0.214691	-1.40275	0.160691	0.678552
Nacc1	310.218	-0.30255	0.215703	-1.40263	0.160729	0.678552
Fam96a	192.016	0.198241	0.14134	1.40258	0.160743	0.678552
Senp3	677.832	-0.125883	0.0897535	-1.40254	0.160754	0.678552
Asic4	366.193	-0.30469	0.217261	-1.40242	0.160791	0.678552
Myh10	5126.12	-0.18051	0.128743	-1.4021	0.160885	0.678552
Mark2	704.69	-0.137376	0.0979868	-1.40199	0.160919	0.678552
Rffl	181.687	-0.249733	0.178128	-1.40199	0.160919	0.678552
Fn3krp	436.637	0.16622	0.118577	1.40179	0.160979	0.678552
Impad1	74.9122	0.299771	0.213876	1.40161	0.161031	0.678552
Slc45a1	157.748	-0.29757	0.212344	-1.40136	0.161107	0.678552
Zfp384	607.043	-0.200903	0.143366	-1.40133	0.161115	0.678552
Pomt2	270.441	-0.180167	0.128578	-1.40123	0.161147	0.678552
Chpf	211.68	-0.286483	0.204473	-1.40108	0.161191	0.678552
Tmem69	412.365	0.253031	0.180648	1.40068	0.16131	0.678552
Vamp4	1035.81	0.216295	0.154448	1.40044	0.161383	0.678552
Cpt2	129.795	-0.213879	0.152724	-1.40042	0.161387	0.678552
Lin54	337.989	0.225991	0.161392	1.40026	0.161435	0.678552
Tnrc18	299.007	-0.304439	0.217415	-1.40026	0.161435	0.678552
Yeats4	286.064	0.198902	0.142081	1.39993	0.161536	0.678552
B4galt2	265.402	-0.303699	0.216949	-1.39986	0.161554	0.678552
Nlgn3	887.494	-0.246244	0.175922	-1.39973	0.161593	0.678552
Grem2	401.563	0.244855	0.174954	1.39954	0.161652	0.678552
Stk26	86.5804	0.288072	0.20595	1.39875	0.161888	0.678552
Adamts1	191.086	0.303732	0.217152	1.39871	0.161901	0.678552
Dbt	716.663	0.262078	0.187375	1.39868	0.16191	0.678552
Unc5b	94.0526	-0.298035	0.213088	-1.39865	0.161918	0.678552
Abi1	1975.63	0.255871	0.182952	1.39857	0.161942	0.678552
Eed	300.1	0.21392	0.15303	1.39789	0.162145	0.678552
Med7	137.534	0.241878	0.173095	1.39737	0.162301	0.678552
Aplp1	5989.08	-0.300874	0.215356	-1.39711	0.162382	0.678552
Gpbp1	2119.49	0.262904	0.188227	1.39673	0.162493	0.678552
Pelp1	368.509	-0.278506	0.199432	-1.3965	0.162565	0.678552
Dab2	260.672	0.299098	0.214196	1.39638	0.162601	0.678552
Rpl8	210.218	-0.302597	0.216723	-1.39624	0.162643	0.678552
Clcn4	2324.49	0.170598	0.122209	1.39595	0.162729	0.678552
Ppt2	165.603	-0.302658	0.216862	-1.39562	0.162828	0.678552
Apbb1	1395.77	-0.30232	0.216628	-1.39557	0.162843	0.678552
Rpe	559.153	0.273875	0.196252	1.39553	0.162856	0.678552
Rpo1-3	82.3452	-0.270082	0.193551	-1.3954	0.162894	0.678552
Ndn	1383	-0.166554	0.119374	-1.39522	0.162949	0.678552
Rhoa	1415.62	0.176364	0.126421	1.39505	0.163001	0.678552
Gpr85	622.774	0.21207	0.152019	1.39503	0.163008	0.678552
Ptk2b	5509.31	-0.141061	0.101132	-1.39482	0.16307	0.678552
Cask	235.929	0.22237	0.159455	1.39456	0.16315	0.678552
Srpk1	436.388	-0.241757	0.173369	-1.39446	0.163177	0.678552
Znrf2	421.481	0.239848	0.172037	1.39416	0.163269	0.678552
Stam	1088.71	0.13979	0.100277	1.39404	0.163306	0.678552
Cc2d1b	340.853	-0.229255	0.164471	-1.3939	0.163348	0.678552
Rtcd1	270.932	-0.193579	0.138892	-1.39373	0.163398	0.678552
Rph3a	1015.14	-0.301815	0.216554	-1.39372	0.163402	0.678552
Kpna3	869.773	0.227125	0.16298	1.39357	0.163447	0.678552
Pigx	88.2398	0.225486	0.161828	1.39337	0.163509	0.678552
Gmppb	71.5246	-0.301717	0.216546	-1.39332	0.163524	0.678552
Ube2g2	113.142	-0.301296	0.216308	-1.3929	0.16365	0.678552
H2afy2	115.024	-0.302431	0.217169	-1.39261	0.163739	0.678552
Fam69a	713.784	0.23322	0.167474	1.39258	0.163748	0.678552
Arl4d	130.15	-0.289565	0.20794	-1.39254	0.16376	0.678552
Eif4ebp2	133.733	-0.251792	0.180822	-1.39249	0.163775	0.678552
Rnf139	645.812	0.265789	0.190907	1.39224	0.16385	0.678552
Large	1714.11	0.166405	0.119526	1.39221	0.16386	0.678552
Tmem119	111.151	-0.302692	0.217424	-1.39218	0.163869	0.678552
Hcn2	474.585	-0.302503	0.217318	-1.39198	0.163928	0.678552
Mrpl22	103.72	-0.193668	0.139167	-1.39162	0.164036	0.678552
Snx13	829.054	0.216459	0.155579	1.39131	0.164132	0.678552
Nxph1	687.554	0.136139	0.0978661	1.39107	0.164204	0.678552
Npat	806.828	0.243185	0.17482	1.39106	0.164206	0.678552
Herpud1	342.432	-0.235805	0.16952	-1.39101	0.164222	0.678552
Grm1	711.959	-0.200615	0.14428	-1.39045	0.164391	0.678552
Glb1	138.782	-0.240227	0.172812	-1.39011	0.164497	0.678552
Rab36	285.564	-0.302644	0.217734	-1.38997	0.164538	0.678552
Dyrk1a	986.232	0.220612	0.158769	1.38952	0.164676	0.678552
Vps26a	385.65	0.178435	0.128416	1.38951	0.164679	0.678552
Cnksr2	2961.76	0.243952	0.175582	1.38939	0.164715	0.678552
Hdac9	84.4814	-0.302437	0.21768	-1.38936	0.164722	0.678552
Ercc1	91.6036	-0.299237	0.215427	-1.38904	0.16482	0.678552
Actl6b	505.579	-0.274071	0.197329	-1.3889	0.164862	0.678552
Add1	5005.93	-0.115533	0.0831858	-1.38885	0.164877	0.678552
Phb2	495.39	-0.212769	0.153204	-1.38879	0.164896	0.678552
Myo1e	148.78	-0.259642	0.186962	-1.38874	0.164912	0.678552
Zdhhc23	177.766	-0.294351	0.211987	-1.38854	0.164974	0.678552
Spast	955.504	0.228556	0.164617	1.38841	0.165013	0.678552
Map2k2	152.057	-0.288197	0.207593	-1.38828	0.165052	0.678552
Apex1	676.554	0.14382	0.10362	1.38796	0.165149	0.678552
Usp30	425.331	-0.286437	0.206444	-1.38748	0.165297	0.678552
Apoe	2635.44	-0.277717	0.20017	-1.38741	0.165318	0.678552
Rilpl1	180.598	-0.23388	0.168579	-1.38736	0.165331	0.678552
Car2	2451.24	-0.269383	0.194184	-1.38726	0.165362	0.678552
Lrrc73	133.724	-0.300915	0.216925	-1.38719	0.165385	0.678552
Rai1	402.037	-0.301041	0.217039	-1.38704	0.16543	0.678552
Mtch2	1133.88	0.178982	0.12904	1.38703	0.165433	0.678552
Pld3	774.715	-0.292398	0.210865	-1.38666	0.165545	0.678552
Kcnj12	78.2026	-0.266909	0.192493	-1.38659	0.165567	0.678552
Dhtkd1	348.49	0.217671	0.156992	1.38651	0.165591	0.678552
Nckipsd	258.649	-0.299858	0.216278	-1.38645	0.16561	0.678552
2009-03-01	124.52	-0.297859	0.214842	-1.38641	0.165622	0.678552
Gemin2	202.205	0.257268	0.185572	1.38635	0.16564	0.678552
RGD1307100	1008.17	0.246608	0.177888	1.38631	0.165651	0.678552
Thra	2982.66	-0.261425	0.188578	-1.3863	0.165656	0.678552
Rnpep	351.742	-0.271496	0.195913	-1.3858	0.165808	0.678552
Shoc2	744.275	0.203935	0.147168	1.38573	0.16583	0.678552
Itm2c	5541.6	-0.270842	0.195471	-1.38559	0.165873	0.678552
Ago3	193.266	0.217829	0.15725	1.38524	0.165978	0.678552
Wbp2	678.705	-0.244798	0.17672	-1.38523	0.165983	0.678552
Ulk2	1847.88	0.211378	0.152645	1.38477	0.166123	0.678552
Ppp2r5c	2100.34	0.224039	0.161813	1.38455	0.166189	0.678552
Pcna	492.115	0.163172	0.117856	1.38449	0.166207	0.678552
Scfd1	692.069	0.238679	0.172456	1.384	0.166359	0.678552
Impact	12099.7	0.25264	0.182549	1.38396	0.166372	0.678552
Dusp12	80.768	0.256945	0.185694	1.3837	0.16645	0.678552
Nyap1	94.8957	-0.227033	0.164092	-1.38357	0.16649	0.678552
Sfxn1	1083.63	0.167285	0.120946	1.38314	0.166623	0.678552
Taf1d	206.127	0.27084	0.195862	1.38281	0.166723	0.678552
Wbscr17	114.169	-0.270287	0.195471	-1.38275	0.166741	0.678552
St3gal2	871.701	-0.177752	0.128561	-1.38262	0.16678	0.678552
Atp5g3	1851.55	0.182237	0.131813	1.38255	0.166803	0.678552
Nop2	73.7669	-0.28855	0.208712	-1.38252	0.166811	0.678552
RGD1564379	659.591	-0.234474	0.169599	-1.38252	0.166812	0.678552
Sympk	472.953	-0.299515	0.216646	-1.3825	0.166817	0.678552
Sox8	253.126	-0.234208	0.169422	-1.38239	0.166852	0.678552
Entpd5	172.394	0.170766	0.123565	1.38199	0.166974	0.678552
Mrpl4	242.03	-0.277634	0.20097	-1.38147	0.167133	0.678552
Slc35c2	263.893	-0.295635	0.214045	-1.38118	0.167224	0.678552
Ttbk1	186.99	-0.299418	0.216869	-1.38064	0.167389	0.678552
Lactb2	310.497	0.271535	0.196709	1.38039	0.167467	0.678552
Tmem30a	2864.22	0.238916	0.173147	1.37985	0.167634	0.678552
Drd2	1519.76	-0.240518	0.174311	-1.37982	0.167641	0.678552
Zfp583	96.198	0.276349	0.200344	1.37937	0.167781	0.678552
Mtx1	153.67	-0.271965	0.197181	-1.37926	0.167813	0.678552
Stx12	2313.15	0.164968	0.11962	1.3791	0.167863	0.678552
Gpr17	74.5805	-0.29665	0.21516	-1.37874	0.167974	0.678552
Cdk11b	395.518	-0.124077	0.0900059	-1.37854	0.168035	0.678552
Chrm1	179.796	-0.299367	0.217171	-1.37848	0.168054	0.678552
Stim2	1028.98	0.209763	0.152202	1.37819	0.168146	0.678552
Senp2	617.923	0.237613	0.172418	1.37812	0.168165	0.678552
Prdx3	1069.13	0.196164	0.142345	1.3781	0.168174	0.678552
Dgcr6	131.009	-0.295393	0.214378	-1.37791	0.168231	0.678552
Sema4f	446.777	-0.287468	0.208654	-1.37773	0.168288	0.678552
Tmem218	234.785	0.154659	0.112259	1.3777	0.168297	0.678552
Asb7	73.3174	0.233014	0.169144	1.37761	0.168325	0.678552
Fis1	424.651	-0.271938	0.197407	-1.37755	0.168342	0.678552
Nifk	409.845	0.196302	0.142503	1.37753	0.168348	0.678552
Cdc34	132.006	-0.299106	0.217159	-1.37736	0.168401	0.678552
Scamp2	168.564	-0.242284	0.175928	-1.37718	0.168457	0.678552
Sgsm3	504.933	-0.298055	0.216436	-1.3771	0.168481	0.678552
Alkbh3	185.137	-0.21138	0.153508	-1.37699	0.168514	0.678552
Abhd1	112.806	-0.299603	0.217579	-1.37699	0.168516	0.678552
Lrrc45	213.797	-0.283692	0.206035	-1.37691	0.16854	0.678552
Tsc22d3	777.236	0.299369	0.217432	1.37684	0.168561	0.678552
Glt8d1	596.334	0.261912	0.190273	1.37651	0.168664	0.678552
Adck4	211.505	-0.29768	0.216279	-1.37637	0.168708	0.678552
Atg16l1	1062.27	-0.147765	0.10736	-1.37635	0.168713	0.678552
Rab9b	1331.31	0.272058	0.197681	1.37625	0.168745	0.678552
Zfp157	568.853	0.246259	0.178943	1.37619	0.168764	0.678552
Lrrn2	706.239	-0.299579	0.217722	-1.37597	0.168831	0.678552
R3hdm2	1330.5	-0.147513	0.107214	-1.37587	0.16886	0.678552
Fbxl3	1149.05	0.221567	0.161061	1.37567	0.168923	0.678552
RGD1306941	772.939	0.248444	0.180608	1.3756	0.168946	0.678552
Galnt13	678.329	0.287728	0.209182	1.37549	0.16898	0.678552
Ctnna1	822.435	-0.184345	0.13403	-1.3754	0.169008	0.678552
Esf1	511.687	0.244833	0.178015	1.37535	0.169023	0.678552
Tmem120a	159.478	-0.285181	0.207365	-1.37526	0.169051	0.678552
Sptbn2	7094.2	-0.291748	0.212157	-1.37515	0.169084	0.678552
Ptprf	831.773	-0.265742	0.193307	-1.37472	0.169219	0.678552
Cabin1	301.135	-0.299117	0.217598	-1.37463	0.169246	0.678552
Recql5	214.325	-0.269364	0.195976	-1.37448	0.169294	0.678552
Ift172	443.729	-0.258542	0.188109	-1.37443	0.169309	0.678552
Resp18	867.905	-0.176701	0.128574	-1.37431	0.169346	0.678552
Rnf128	193.314	0.203426	0.148049	1.37404	0.169428	0.678552
Mpp3	356.319	-0.275966	0.200914	-1.37355	0.169581	0.678552
Mrpl52	134.017	-0.270143	0.19669	-1.37345	0.169614	0.678552
Atp5d	253.809	-0.283743	0.206738	-1.37247	0.169916	0.678552
Maf1	655.106	-0.223699	0.162994	-1.37243	0.169929	0.678552
Taok1	1274.39	0.257487	0.187643	1.37222	0.169996	0.678552
Aarsd1	240.612	-0.292344	0.2131	-1.37187	0.170105	0.678552
Vps11	836.283	-0.215788	0.157324	-1.37162	0.170183	0.678552
Cnep1r1	369.198	0.227022	0.165519	1.37158	0.170195	0.678552
Gaa	1224.96	-0.296583	0.216242	-1.37153	0.170209	0.678552
Icmt	200.864	-0.222509	0.162243	-1.37146	0.170232	0.678552
B3gat2	142.918	-0.262789	0.191619	-1.37141	0.170246	0.678552
Fnip1	1457.67	0.245696	0.179177	1.37125	0.170297	0.678552
Naa40	330.05	-0.140715	0.102624	-1.37117	0.170321	0.678552
Prkaa1	760.927	0.238874	0.174224	1.37107	0.170352	0.678552
Cd82	246.537	-0.291482	0.2126	-1.37103	0.170365	0.678552
Ubxn2b	367.1	0.200837	0.146563	1.37031	0.17059	0.678552
Dlgap2	330.347	-0.274867	0.200638	-1.36996	0.170699	0.678552
Camk2b	5659.42	-0.291881	0.213064	-1.36992	0.170712	0.678552
RGD1312005	1386.19	0.263275	0.192222	1.36964	0.1708	0.678552
Vps54	811.739	0.188945	0.137964	1.36953	0.170834	0.678552
Mtif3	90.7294	-0.219965	0.160618	-1.36949	0.170845	0.678552
Ppp2r1a	4225.54	-0.228438	0.166812	-1.36943	0.170864	0.678552
Zfp667	654.243	0.278599	0.203445	1.3694	0.170874	0.678552
Ankrd32	262.147	0.267286	0.195202	1.36928	0.170912	0.678552
Tgoln2	3342.22	0.232737	0.169979	1.36921	0.170934	0.678552
Ppp1r21	550.22	-0.104958	0.0766675	-1.369	0.170998	0.678552
Itpkb	140.083	-0.288799	0.211018	-1.3686	0.171124	0.678552
Agpat1	621.204	-0.297952	0.217717	-1.36853	0.171147	0.678552
Pdgfra	1356.79	0.167779	0.122601	1.3685	0.171156	0.678552
Tcirg1	77.1357	-0.296447	0.216654	-1.3683	0.171218	0.678552
Fat4	134.626	0.195417	0.142829	1.36819	0.171252	0.678552
Prmt7	294.485	-0.244611	0.178823	-1.36789	0.171346	0.678552
Pef1	409.26	-0.288961	0.211335	-1.36731	0.171527	0.678552
Agtpbp1	4036	0.169146	0.123723	1.36714	0.171581	0.678552
Ptbp1	257.37	-0.283742	0.20758	-1.3669	0.171656	0.678552
Mib2	326.317	-0.291398	0.213243	-1.36651	0.171779	0.678552
Actr6	424.184	0.261529	0.1914	1.3664	0.171814	0.678552
Rgs9	2411.5	-0.23019	0.168548	-1.36572	0.172027	0.678552
Dsel	364.831	0.274558	0.20108	1.36542	0.172121	0.678552
Bax	96.5489	-0.296749	0.21734	-1.36537	0.172136	0.678552
Llgl1	486.69	-0.286391	0.20981	-1.365	0.172253	0.678552
Ipo13	878.249	-0.28854	0.21142	-1.36477	0.172325	0.678552
Dcaf8	846.551	0.139437	0.10217	1.36476	0.172329	0.678552
Slc4a1ap	491.161	0.20074	0.147108	1.36458	0.172385	0.678552
Reep2	765.323	-0.280377	0.205494	-1.36441	0.17244	0.678552
Ngrn	964.451	0.203359	0.149055	1.36432	0.172467	0.678552
Mbnl1	218.235	-0.233499	0.171166	-1.36417	0.172515	0.678552
Ube2d2	920.403	0.22786	0.167041	1.3641	0.172537	0.678552
Atp6v1g2	3534.83	0.123196	0.0903581	1.36342	0.172751	0.678552
Apc2	653.904	-0.288205	0.211403	-1.3633	0.172789	0.678552
Abhd8	218.892	-0.275441	0.202075	-1.36306	0.172862	0.678552
Elk4	814.522	0.197812	0.145146	1.36285	0.172929	0.678552
Slc22a15	166.634	-0.195801	0.143712	-1.36246	0.173054	0.678552
Zfp9	197.917	0.257597	0.189096	1.36225	0.173118	0.678552
Synpo	401.113	-0.296037	0.217327	-1.36217	0.173144	0.678552
Otud5	1444.86	-0.143066	0.10504	-1.36202	0.173191	0.678552
Taok2	949.405	-0.217422	0.159644	-1.36192	0.173224	0.678552
Ppfia4	801.64	-0.21377	0.156988	-1.3617	0.173293	0.678552
Phactr1	2444.63	-0.272416	0.200066	-1.36163	0.173315	0.678552
Mcm6	113.214	0.190229	0.139757	1.36114	0.17347	0.678552
Zfp280d	1838.67	0.243773	0.179102	1.36109	0.173487	0.678552
Capza2	4276.4	0.22343	0.164238	1.3604	0.173703	0.678552
Tmem184c	772.67	0.200794	0.147605	1.36035	0.17372	0.678552
Rad1	100.824	0.282942	0.208013	1.36021	0.173762	0.678552
Camta2	1862.05	-0.272307	0.200275	-1.35966	0.173936	0.678552
Sgsm1	869.498	-0.288873	0.212479	-1.35954	0.173976	0.678552
Clk4	711.525	0.214655	0.157914	1.35932	0.174046	0.678552
Adnp	3602.17	0.198649	0.146185	1.35889	0.174182	0.678552
Sh3glb2	553.646	-0.291632	0.214673	-1.3585	0.174307	0.678552
Rps14	928.116	-0.262287	0.19314	-1.35801	0.174459	0.678552
Zfand6	1017.46	0.237988	0.175295	1.35764	0.174578	0.678552
Matr3	1256.75	0.252969	0.18633	1.35764	0.174578	0.678552
Sestd1	398.657	0.181262	0.133513	1.35763	0.174581	0.678552
Cacna1a	1306.78	-0.232637	0.171384	-1.3574	0.174654	0.678552
Mid1ip1	152.361	-0.29272	0.215652	-1.35737	0.174663	0.678552
Adamts3	533.733	0.220555	0.162488	1.35736	0.174666	0.678552
2005-03-01	903.972	0.22901	0.168749	1.35711	0.174747	0.678552
Sdr39u1	282.666	-0.187226	0.137967	-1.35704	0.174769	0.678552
Pign	194.028	0.279403	0.205938	1.35673	0.174866	0.678552
Rab9a	321.643	0.235494	0.173598	1.35655	0.174925	0.678552
Cxcl14	544.198	-0.242925	0.179084	-1.35649	0.174944	0.678552
Ap5m1	449.186	0.210469	0.155215	1.35598	0.175105	0.678552
Uqcc2	90.7073	-0.294855	0.217462	-1.35589	0.175135	0.678552
Cct2	1546.33	0.161195	0.118887	1.35587	0.175142	0.678552
Trap1	388.449	-0.277649	0.204782	-1.35583	0.175153	0.678552
Acer2	598.334	0.29403	0.216874	1.35576	0.175175	0.678552
Wdr24	186.923	-0.289779	0.213941	-1.35448	0.175582	0.678552
Tarbp2	80.564	-0.289229	0.213571	-1.35425	0.175655	0.678552
Ralb	104.412	-0.248908	0.1838	-1.35423	0.175663	0.678552
Htr2a	178.583	0.269995	0.199401	1.35403	0.175727	0.678552
Nol3	151.895	0.248059	0.18325	1.35366	0.175844	0.678552
Stk38l	315.205	0.163111	0.120506	1.35355	0.175878	0.678552
Cep162	321.526	0.26548	0.196137	1.35354	0.175882	0.678552
Jade2	190.784	-0.29394	0.217202	-1.35331	0.175958	0.678552
Slk	1244.22	0.21087	0.155834	1.35317	0.176003	0.678552
RGD1311946	90.2953	-0.256818	0.189795	-1.35313	0.176014	0.678552
Cdc37	583.057	-0.29032	0.214571	-1.35302	0.176048	0.678552
Reln	961.774	-0.287665	0.212659	-1.35271	0.176149	0.678552
Rufy3	2015.5	0.17339	0.12821	1.35239	0.176251	0.678552
Utp14a	262.24	0.236822	0.175115	1.35238	0.176255	0.678552
Btbd1	4100.04	0.198853	0.147149	1.35137	0.176576	0.678552
RGD1566401	11049.9	-0.178244	0.131914	-1.35121	0.176627	0.678552
Slco2b1	313.712	-0.255907	0.189416	-1.35103	0.176685	0.678552
Ap3d1	1863.9	-0.279056	0.206562	-1.35095	0.176711	0.678552
Nrip3	1495	0.252487	0.186933	1.35068	0.176798	0.678552
Hs3st1	125.492	-0.293442	0.21727	-1.35059	0.176828	0.678552
Eif2b2	292.692	-0.23706	0.175542	-1.35045	0.176871	0.678552
Dlx5	68.4591	-0.249574	0.184823	-1.35034	0.176908	0.678552
Mllt10	910.123	0.122617	0.0908168	1.35016	0.176965	0.678552
Cntn3	625.028	0.2761	0.204495	1.35015	0.176967	0.678552
Adam11	288.268	-0.290487	0.215168	-1.35005	0.177001	0.678552
Agrn	2008.74	-0.216391	0.160291	-1.34999	0.17702	0.678552
Abcb9	175.188	-0.293827	0.217663	-1.34992	0.177042	0.678552
Cspg4	199.701	-0.285692	0.211738	-1.34928	0.177249	0.678552
Pdzd11	365.243	0.197234	0.146191	1.34915	0.177289	0.678552
Abat	1468.04	-0.163749	0.121384	-1.34902	0.177332	0.678552
Gramd3	993.705	0.277126	0.205484	1.34865	0.17745	0.678552
RGD1359108	577.519	0.233262	0.172977	1.34851	0.177494	0.678552
Apip	93.305	0.21411	0.158801	1.3483	0.177563	0.678552
Smc6	955.495	0.205352	0.152309	1.34826	0.177575	0.678552
Chpf2	278.432	-0.28413	0.210745	-1.34821	0.177589	0.678552
Zfp61	509.917	0.179653	0.133282	1.34792	0.177685	0.678552
Sart1	326.894	-0.27796	0.206234	-1.34779	0.177727	0.678552
Slc35a4	480.821	-0.256777	0.190536	-1.34765	0.17777	0.678552
Grip2	250.71	-0.286748	0.212852	-1.34717	0.177925	0.678552
Rpl19	351.011	-0.291503	0.216421	-1.34692	0.178005	0.678552
Mob1b	501.17	0.267877	0.198896	1.34682	0.178039	0.678552
Ube2d3	2801.6	0.227256	0.168752	1.34669	0.178081	0.678552
Cxxc4	463.821	0.220349	0.163628	1.34665	0.178095	0.678552
Rrn3	466.386	0.269497	0.200183	1.34625	0.178222	0.678552
Ccdc71	149.406	-0.265072	0.196922	-1.34608	0.178278	0.678552
Ccdc92	309.051	-0.277603	0.206257	-1.3459	0.178333	0.678552
Suco	606.397	0.262843	0.195305	1.34581	0.178364	0.678552
Plgrkt	146.613	0.264234	0.196347	1.34575	0.178383	0.678552
Trappc9	257.803	-0.286853	0.213219	-1.34535	0.178513	0.678552
Trim28	1304.09	-0.259128	0.19265	-1.34507	0.178603	0.678552
Phkb	845.626	0.202973	0.150929	1.34483	0.178681	0.678552
Enah	570.588	0.259852	0.193232	1.34477	0.1787	0.678552
Afap1	110.225	-0.27069	0.20134	-1.34444	0.178806	0.678552
Cxxc5	218.753	-0.261807	0.194755	-1.34429	0.178856	0.678552
Hs6st2	668.664	0.188383	0.140143	1.34422	0.178876	0.678552
Spag7	254.197	-0.263141	0.195774	-1.34411	0.178913	0.678552
Cabp7	141.987	-0.29261	0.217712	-1.34402	0.178942	0.678552
Scaf1	222.457	-0.280153	0.208469	-1.34386	0.178994	0.678552
Bcar3	227.241	-0.26946	0.200533	-1.34372	0.17904	0.678552
Lzts1	3399.87	-0.127909	0.0951958	-1.34364	0.179064	0.678552
Agt	276.064	-0.290761	0.216401	-1.34362	0.179071	0.678552
Kcnj10	439.095	-0.271738	0.202251	-1.34357	0.179086	0.678552
Dnal4	175.425	-0.292399	0.217704	-1.3431	0.179239	0.678552
Gnl1	783.31	-0.235879	0.175638	-1.34298	0.179277	0.678552
Mb21d2	550.357	0.217985	0.162331	1.34284	0.179324	0.678552
Mtmr4	1955.47	0.109196	0.0813321	1.34259	0.179404	0.678552
Icam5	391.898	-0.292274	0.217727	-1.34239	0.17947	0.678552
Prpf38b	905.06	0.205639	0.153222	1.34211	0.179562	0.678552
Gga3	814.752	-0.177507	0.132262	-1.34208	0.179569	0.678552
Ddx49	83.0239	-0.283342	0.211201	-1.34157	0.179735	0.678552
Psmd13	857.578	0.106789	0.0796044	1.3415	0.17976	0.678552
Gtf2b	258.048	0.174888	0.130378	1.34139	0.179794	0.678552
Crebzf	1311.41	0.237791	0.177275	1.34137	0.179802	0.678552
Bhlhb9	953.62	0.236497	0.176329	1.34123	0.179847	0.678552
Ttc5	371.01	-0.228522	0.170398	-1.3411	0.179887	0.678552
Ndufv1	646.946	-0.290337	0.216577	-1.34057	0.18006	0.678552
Tmcc2	750.841	-0.277197	0.20681	-1.34034	0.180134	0.678552
Arl13b	451.283	0.247066	0.184333	1.34033	0.18014	0.678552
Zfp316	122.979	-0.214853	0.160319	-1.34015	0.180195	0.678552
Fam135a	1120	0.239318	0.17862	1.33982	0.180305	0.678552
Bcan	1059.67	-0.291598	0.217653	-1.33974	0.180329	0.678552
Unc5a	141.208	-0.277734	0.207355	-1.33941	0.180436	0.678552
Sez6	3563.96	-0.284324	0.212285	-1.33935	0.180456	0.678552
Pms1	181.532	0.254383	0.189963	1.33912	0.180533	0.678552
Tmem165	334.489	0.208838	0.155989	1.3388	0.180636	0.678552
Uba3	968.602	0.203302	0.151878	1.33859	0.180705	0.678552
Foxo4	306.96	-0.202177	0.151073	-1.33828	0.180807	0.678552
Pfn1	267.757	-0.242072	0.180904	-1.33813	0.180856	0.678552
Ltbp3	125.852	-0.281646	0.210514	-1.3379	0.180929	0.678552
Arl3	621.793	-0.226897	0.169609	-1.33777	0.180972	0.678552
Klf7	266.625	0.150555	0.112544	1.33774	0.18098	0.678552
Lzts2	73.2653	-0.272451	0.203687	-1.3376	0.181028	0.678552
Cdc27	765.642	0.219592	0.164201	1.33734	0.181112	0.678552
Armc5	104.22	-0.289518	0.216556	-1.33692	0.181247	0.678552
Spata9	71.428	0.246555	0.184421	1.33692	0.18125	0.678552
Rarb	1536.09	0.20199	0.151088	1.3369	0.181254	0.678552
Ache	322.51	-0.258871	0.19367	-1.33666	0.181333	0.678552
Sirt3	469.11	-0.240027	0.179572	-1.33666	0.181333	0.678552
Mmd	3448.78	0.139211	0.104149	1.33665	0.181337	0.678552
Zfp799	417.063	0.207749	0.155426	1.33664	0.18134	0.678552
Dock7	761.694	0.171874	0.128593	1.33657	0.181363	0.678552
Gmppa	141.609	-0.284534	0.212909	-1.33641	0.181415	0.678552
Triqk	236.458	0.236978	0.177327	1.33639	0.181422	0.678552
Dph1	122.54	-0.290961	0.217729	-1.33635	0.181436	0.678552
Noc4l	112.566	-0.290883	0.217675	-1.33632	0.181445	0.678552
Mef2a	1245.26	0.244921	0.183311	1.3361	0.181517	0.678552
Rabggtb	1404.86	0.179184	0.134127	1.33593	0.181572	0.678552
Dctn1	1629.25	-0.289523	0.216742	-1.33579	0.181616	0.678552
Ddx23	855.686	-0.263107	0.197005	-1.33554	0.1817	0.678552
Copg2	2026.67	0.190336	0.142549	1.33523	0.1818	0.678552
Rpn2	1525.11	-0.178323	0.133596	-1.33479	0.181946	0.678552
Por	430.438	-0.282042	0.211306	-1.33476	0.181955	0.678552
Vdac2	2862.95	0.138305	0.103624	1.33468	0.181982	0.678552
Riok1	330.843	0.25013	0.187494	1.33407	0.182179	0.678552
Xab2	150.688	-0.289476	0.216987	-1.33407	0.182181	0.678552
Taf6	318.661	-0.248128	0.186006	-1.33398	0.182211	0.678552
Gtf2ird2	127.424	-0.290083	0.217475	-1.33387	0.182248	0.678552
Phrf1	627.449	-0.231623	0.173656	-1.3338	0.182269	0.678552
Ttl	322.317	-0.214614	0.160914	-1.33372	0.182296	0.678552
Mtif2	365.325	0.258221	0.193611	1.33371	0.182297	0.678552
Acss1	664.101	-0.206952	0.155174	-1.33368	0.182309	0.678552
Ccdc64	188.347	-0.289541	0.217103	-1.33366	0.182316	0.678552
Lpgat1	1576.86	0.181425	0.136049	1.33353	0.182358	0.678552
Zfyve16	388.008	0.145467	0.109089	1.33347	0.182377	0.678552
Crbn	1180.22	0.222464	0.166832	1.33346	0.18238	0.678552
RGD1307443	528.987	0.197936	0.148446	1.33338	0.182406	0.678552
Toe1	69.3989	-0.23934	0.179499	-1.33338	0.182409	0.678552
Zfp26	686.302	0.267168	0.200391	1.33323	0.182456	0.678552
Mrps30	443.238	0.221197	0.165935	1.33304	0.18252	0.678552
Taf1b	163.275	0.213484	0.16016	1.33295	0.182549	0.678552
LOC100294508	758.864	-0.26008	0.195162	-1.33264	0.18265	0.678552
Ddx54	97.0198	-0.289284	0.217112	-1.33242	0.182723	0.678552
Cdkn2aip	428.383	0.277175	0.208044	1.33229	0.182765	0.678552
Ltk	444.916	-0.259299	0.194631	-1.33226	0.182776	0.678552
Ofd1	387.968	0.268889	0.20195	1.33146	0.183037	0.678552
Rabggta	308.868	-0.271132	0.203664	-1.33127	0.183099	0.678552
Zdhhc9	935.213	-0.158498	0.119074	-1.33109	0.18316	0.678552
B3gat3	302.067	-0.289037	0.217249	-1.33044	0.183374	0.678552
Klhdc3	1078.27	-0.23376	0.175705	-1.33041	0.183383	0.678552
Erp29	157.177	-0.284971	0.214248	-1.3301	0.183485	0.678552
Skiv2l2	1059.71	0.22029	0.165624	1.33006	0.183498	0.678552
Stat5b	138.872	-0.288261	0.216728	-1.33006	0.183499	0.678552
Tnrc6b	2366.22	0.202866	0.152585	1.32953	0.183674	0.678552
Agpat5	391.535	0.164221	0.123523	1.32948	0.183691	0.678552
Dennd6a	1305.02	0.252694	0.190079	1.32942	0.183711	0.678552
Rnh1	224.702	-0.28359	0.21336	-1.32916	0.183795	0.678552
Cul3	2917.56	0.213507	0.160652	1.329	0.183846	0.678552
Dtx3	722.963	-0.285306	0.214678	-1.329	0.183849	0.678552
Dos	234.272	-0.263641	0.198378	-1.32898	0.183853	0.678552
Pcdh7	488.071	-0.157925	0.118849	-1.32879	0.183918	0.678552
Bin2	72.5837	-0.282049	0.212288	-1.32862	0.183975	0.678552
Kcnj2	190.727	-0.228081	0.171718	-1.32823	0.184102	0.678552
RGD1564450	80.745	-0.269731	0.203108	-1.32802	0.184172	0.678552
Ubxn2a	245.586	0.246256	0.185434	1.328	0.184178	0.678552
Zdhhc1	102.858	-0.288501	0.217255	-1.32794	0.184198	0.678552
Fam163a	309.926	-0.217724	0.163981	-1.32774	0.184264	0.678552
Zfyve1	303.201	-0.186795	0.140696	-1.32765	0.184293	0.678552
Bnip3l	2553.2	0.175406	0.132131	1.32751	0.18434	0.678552
Hs6st3	85.1143	-0.276075	0.207965	-1.32751	0.184341	0.678552
Abhd17a	161.401	-0.248827	0.187467	-1.32731	0.184406	0.678552
Thumpd1	1198.69	0.210252	0.158421	1.32717	0.184452	0.678552
Emc10	257.179	-0.2856	0.215259	-1.32677	0.184584	0.678552
Hrk	631.781	0.260326	0.196211	1.32676	0.184587	0.678552
Mad2l1	79.1805	0.257851	0.194403	1.32638	0.184714	0.678552
Exog	214.382	0.136973	0.103273	1.32632	0.184734	0.678552
Kcnj9	131.718	-0.288789	0.217739	-1.32631	0.184737	0.678552
Slc6a9	731.729	-0.273082	0.205918	-1.32617	0.184783	0.678552
Rpl29	226.414	-0.266807	0.2012	-1.32608	0.184814	0.678552
Srf	411.383	-0.2825	0.213054	-1.32595	0.184856	0.678552
Cpsf6	2653.05	0.225728	0.170294	1.32552	0.185	0.678552
Dpysl4	265.384	-0.276854	0.208909	-1.32524	0.185093	0.678552
Daxx	206.065	-0.263484	0.198842	-1.32509	0.18514	0.678552
Eci1	69.8702	-0.287283	0.216902	-1.32448	0.185344	0.678552
B3galt2	481.827	0.26761	0.202092	1.3242	0.185437	0.678552
Ccar2	884.432	-0.270687	0.204452	-1.32397	0.185514	0.678552
Cpne5	1914.5	-0.257666	0.194674	-1.32358	0.185642	0.678552
Fxyd1	99.5893	-0.281918	0.213012	-1.32348	0.185674	0.678552
Rwdd4	489.848	0.246464	0.186235	1.3234	0.185701	0.678552
Ramp1	496.856	-0.251908	0.190348	-1.3234	0.185701	0.678552
Tfb1m	439.604	0.228464	0.172649	1.32329	0.185739	0.678552
Ube2v2	1075.41	0.174292	0.131714	1.32325	0.185751	0.678552
Sort1	6388.81	-0.145511	0.109966	-1.32324	0.185756	0.678552
Ppp2r2c	633.334	-0.288052	0.217695	-1.32319	0.185771	0.678552
Bin1	1429.32	-0.272163	0.205715	-1.32301	0.185831	0.678552
Dnm2	514.209	-0.257407	0.194594	-1.32279	0.185906	0.678552
Apbb3	454.66	-0.168892	0.127686	-1.32272	0.18593	0.678552
Gpr12	96.3042	-0.282752	0.21379	-1.32257	0.185979	0.678552
Trim46	276.268	-0.287747	0.217599	-1.32237	0.186044	0.678552
Ncln	183.673	-0.262257	0.198341	-1.32225	0.186084	0.678552
App	7324.08	-0.278016	0.2103	-1.322	0.186169	0.678552
Col5a3	240.161	-0.284292	0.215099	-1.32168	0.186276	0.678552
Pdk4	140.96	0.254825	0.192831	1.3215	0.186335	0.678552
Pcyox1	1425.97	0.188342	0.142563	1.32112	0.186462	0.678552
Dnajc21	105.341	0.225787	0.17091	1.32109	0.186472	0.678552
Rai14	116.267	0.269807	0.204235	1.32106	0.186481	0.678552
Rabepk	136.497	-0.25722	0.194708	-1.32106	0.186483	0.678552
Dpf2	587.807	-0.262996	0.199117	-1.32081	0.186565	0.678552
Tyro3	2035.85	-0.264883	0.200566	-1.32067	0.186611	0.678552
Pdxp	1123.63	-0.184777	0.139915	-1.32063	0.186624	0.678552
Agl	1135.37	0.184472	0.139687	1.32061	0.186631	0.678552
Scamp5	222.136	-0.286075	0.216647	-1.32047	0.186678	0.678552
Kiaa0408	2703.31	0.233821	0.177087	1.32037	0.186711	0.678552
Clptm1	1864.24	-0.167803	0.1271	-1.32025	0.186753	0.678552
Fbxw11	1375.81	-0.0698123	0.0528811	-1.32017	0.186777	0.678552
Kit	367.147	-0.147769	0.111938	-1.32009	0.186804	0.678552
Pcm1	3477.23	0.237644	0.180029	1.32003	0.186823	0.678552
Skp1	6931.11	0.19685	0.149164	1.31969	0.186939	0.678552
Lnc134	89.8629	0.253716	0.19227	1.31958	0.186975	0.678552
Cd2bp2	1777.6	0.130728	0.0990768	1.31946	0.187014	0.678552
Brpf1	338.198	-0.209457	0.158764	-1.3193	0.18707	0.678552
Rpl15	457.194	-0.175999	0.133441	-1.31893	0.187194	0.678552
Fam178a	1782.56	0.200205	0.15181	1.31879	0.18724	0.678552
Rrp8	166.075	0.273331	0.20728	1.31865	0.187285	0.678552
Tmem132a	542.823	-0.276331	0.209563	-1.31861	0.187301	0.678552
Pkd2	709.065	0.202174	0.153327	1.31858	0.187311	0.678552
Zfp608	225.336	-0.188514	0.142976	-1.3185	0.187337	0.678552
Meaf6	295.047	-0.273557	0.207494	-1.31839	0.187374	0.678552
Ppp1r12a	1150.86	0.162474	0.123251	1.31824	0.187425	0.678552
Ndel1	788.022	0.0961271	0.0729294	1.31808	0.187475	0.678552
Gpsm2	110.959	0.241228	0.183048	1.31784	0.187558	0.678552
Ppp2r3a	556.338	0.254889	0.193416	1.31783	0.18756	0.678552
Wbscr16	119.58	-0.283023	0.214766	-1.31782	0.187563	0.678552
Riok2	230.053	0.204286	0.155021	1.3178	0.187571	0.678552
Ppp1r12c	697.863	-0.277516	0.210601	-1.31773	0.187593	0.678552
Grina	1885.5	-0.286564	0.217486	-1.31762	0.187631	0.678552
Ict1	182.869	-0.189332	0.143698	-1.31757	0.187649	0.678552
Krit1	1214.31	0.237482	0.18026	1.31744	0.187692	0.678552
Tbkbp1	248.354	-0.282264	0.214265	-1.31736	0.187717	0.678552
Krt71	260.654	-0.263726	0.200196	-1.31734	0.187726	0.678552
Fsd1	98.0206	-0.286213	0.217312	-1.31706	0.187819	0.678552
Foxp1	521.965	-0.231591	0.175841	-1.31704	0.187824	0.678552
Impdh1	169.084	-0.286001	0.217181	-1.31688	0.187879	0.678552
Rbm26	882.904	0.204572	0.155349	1.31685	0.187887	0.678552
Abi2	5703.81	0.222247	0.168774	1.31683	0.187894	0.678552
Prkce	1219.88	-0.215856	0.163947	-1.31662	0.187965	0.678552
Wdr7	1390.91	-0.159377	0.121074	-1.31636	0.188054	0.678552
Dbnl	416.581	-0.280499	0.213095	-1.31631	0.18807	0.678552
Mtdh	177.262	0.270876	0.205795	1.31624	0.188095	0.678552
Kdm3a	1377.06	0.234163	0.177905	1.31623	0.188098	0.678552
Znhit1	73.0916	-0.2767	0.210242	-1.3161	0.188141	0.678552
Sec61a1	573.848	-0.154023	0.117036	-1.31603	0.188162	0.678552
Ywhaq	4337.65	0.180242	0.136977	1.31586	0.188222	0.678552
Trpc4ap	1278.26	-0.14444	0.109778	-1.31575	0.188259	0.678552
Rgl2	175.078	-0.285139	0.216719	-1.31571	0.188271	0.678552
Axin2	120.789	-0.240904	0.183157	-1.31528	0.188414	0.678552
Pim2	409.161	0.133072	0.101207	1.31485	0.188562	0.678552
Wdr81	210.517	-0.281499	0.214126	-1.31464	0.18863	0.678552
Map2k4	757.528	0.21692	0.165003	1.31464	0.18863	0.678552
Cdc14b	152.763	0.272635	0.207417	1.31443	0.188702	0.678552
Sh3bgrl	2674.5	0.231274	0.175976	1.31424	0.188767	0.678552
Ppil1	167.403	-0.231936	0.17649	-1.31416	0.188792	0.678552
Rsu1	92.5696	-0.232417	0.176891	-1.3139	0.18888	0.678552
Uhrf1bp1l	897.194	0.140827	0.107186	1.31386	0.188893	0.678552
S100a16	416.38	-0.270358	0.205786	-1.31378	0.188919	0.678552
Nr4a1	229.325	-0.274256	0.20879	-1.31355	0.188998	0.678552
Golga2	636.575	-0.247775	0.188649	-1.31342	0.189041	0.678552
Tspan6	359.108	0.210058	0.159939	1.31336	0.18906	0.678552
Fam216a	542.299	0.204843	0.15597	1.31335	0.189064	0.678552
Cdk5	469.622	-0.270823	0.206208	-1.31335	0.189065	0.678552
Dag1	1512.54	-0.165541	0.126047	-1.31333	0.189072	0.678552
Psip1	2398.88	0.231246	0.176082	1.31328	0.189088	0.678552
Tbk1	684.594	0.157994	0.120307	1.31326	0.189097	0.678552
Pnmal2	1880.11	-0.229522	0.174781	-1.3132	0.189116	0.678552
Dctn6	365.806	-0.149423	0.113795	-1.31309	0.189154	0.678552
Tnk2	541.122	-0.280397	0.213541	-1.31308	0.189155	0.678552
Wiz	180.475	-0.281957	0.214732	-1.31306	0.189162	0.678552
Ak7	69.1518	-0.2603	0.198376	-1.31215	0.189469	0.678552
Slc9a3r2	116.081	-0.274986	0.209595	-1.31199	0.189523	0.678552
Katnbl1	106.811	0.26291	0.200422	1.31179	0.189593	0.678552
Oxct1	4068.37	0.204627	0.155998	1.31173	0.18961	0.678552
Cttnbp2nl	621.264	0.117635	0.0897058	1.31134	0.189742	0.678552
Eif5a	1232.96	-0.231127	0.176258	-1.3113	0.189758	0.678552
Kbtbd7	415.22	0.224175	0.170965	1.31123	0.18978	0.678552
Ergic3	392.82	-0.276178	0.210626	-1.31123	0.189781	0.678552
Fbxl16	1486.87	-0.262069	0.199875	-1.31116	0.189802	0.678552
Arsa	102.276	-0.26989	0.205842	-1.31115	0.189806	0.678552
Chga	686.548	-0.25304	0.193019	-1.31096	0.189871	0.678552
P2rx7	128.575	-0.238733	0.182184	-1.3104	0.190062	0.678552
Atp5g1	466.124	-0.278276	0.212372	-1.31032	0.190088	0.678552
[truncated: 6,657 more rows]

## Sheet: QC data
Experiment 1
Samples	Alignment rates (reported by Tophat)	Read depth (millions)	Pairs	Total Deduplicated Percentage (reported by FASTQC)
Ctrl_1	96.3% overall read mapping rate.	12.94	1	36.6047
			2	30.7446
Ctrl_2	96.3% overall read mapping rate.	12.24	1	37.3029
			2	32.4919
Ctrl_3	96.8% overall read mapping rate.	15.48	1	39.9391
			2	36.0077
Ctrl_4	96.3% overall read mapping rate.	15.1	1	34.3656
			2	30.6875
Ctrl_5	96.6% overall read mapping rate.	20.59	1	40.2732
			2	35.4873
EtOH_1	96.5% overall read mapping rate.	16.96	1	34.9941
			2	31.67
EtOH_2	96.5% overall read mapping rate.	11.64	1	37.5385
			2	33.5733
EtOH_3	96.8% overall read mapping rate.	14.73	1	37.997
			2	33.6315
EtOH_4	96.7% overall read mapping rate.	19.59	1	37.3199
			2	33.2754
EtOH_5	96.5% overall read mapping rate.	13.63	1	36.1231
			2	32.441
Experiment 2
Samples	Alignment rates (reported by Tophat)	Read depth (millions)	Pairs	Total Deduplicated Percentage (reported by FASTQC)
Ctrl_1	92.8% overall read mapping rate.	21.72	1	43.817488369968885
			2	45.835698568856884
Ctrl_2	90.4% overall read mapping rate.	23.74	1	45.14844717820813
			2	47.35037187229024
Ctrl_3	91.2% overall read mapping rate.	20.84	1	49.15415028814286
			2	49.45338628408677
Ctrl_4	91.4% overall read mapping rate.	21.56	1	46.10562879040639
			2	47.30010743694466
Ctrl_5	91.2% overall read mapping rate.	18.09	1	34.91745951988881
			2	37.59717778439151
Ctrl_6	91.5% overall read mapping rate.	20.54	1	48.27249551938835
			2	48.134096065877365
EtOH_1	94.0% overall read mapping rate.	20.3	1	38.4399524762137
			2	40.638926441099244
EtOH_2	90.1% overall read mapping rate.	20.87	1	40.10314329532435
			2	40.42079737483258
EtOH_3	89.2% overall read mapping rate.	22.02	1	46.32150266930897
			2	47.2866368544198
EtOH_4	92.1% overall read mapping rate.	22.1	1	50.2461229249261
			2	52.482217112883674
EtOH_5	91.0% overall read mapping rate.	21.62	1	40.8742691735517
			2	43.30373729100432
EtOH_6	90.8% overall read mapping rate.	22.37	1	43.839057057990786
			2	43.704810441363826
